# Supplementary material for: Regulatory T-cell–intrinsic amphiregulin is dispensable for suppressive function
Source: J Allergy Clin Immunol. 2016 Jun;137(6):1907–9. doi: 10.1016/j.jaci.2016.01.030 (PMC4889774; doi:10.1016/j.jaci.2016.01.030)
Supplement: Table E1 [file mmc2.xls]

## Sheet: probesets
Category	Sub-category	Common name	AccessionNumber	Species	Comments and additional annotations	Category cross-reference	Sub-category cross-reference	Probe Set Name	Probe Set Score	Probe Count	Number Cross Hyb Probes	Sif Length	Number Independent Probes
CBP:C-Type Lectin	10-Polycystin	Pkd1 [Polycystin]	NM_013630	Mouse				NM_013630.2_psr1	10.635	25	0	571	14
CBP:C-Type Lectin	10-Polycystin	Pkd1l2 [Polycystin 1-like protein 2]	NM_029686	Mouse				NM_029686.2_psr1	12.5553	25	0	599	14
CBP:C-Type Lectin	11-Attractin	Atrnl1 [Attractin homolog]	NM_181415	Mouse				NM_181415.3_psr1	10.5182	25	0	522	13
CBP:C-Type Lectin	11-Attractin	Attractin	NM_009730	Mouse				NM_009730.2_psr1	10.8088	25	0	541	13
CBP:C-Type Lectin	12-CTLD + acidic neck	Prg2 [proteoglycan 2 bone marrow]	NM_008920	Mouse		Proteoglycan		NM_008920.4_psr1	12.2518	25	0	515	12
CBP:C-Type Lectin	12-CTLD + acidic neck	Prg3 [proteoglycan 3; Eosinophil major basic protein homolog]	NM_016914	Mouse		Proteoglycan		NM_016914.2_psr1	12.0937	25	0	599	14
CBP:C-Type Lectin	13-IDD	DGCR2 DiGeorge syndrome protein C	NM_010048	Mouse				NM_010048.3_psr1	11.0761	25	0	556	12
CBP:C-Type Lectin	14-Endosialin	Cd248 [CD248 antigen endosialin]	NM_054042	Mouse				NM_054042.2_psr1	11.7245	25	0	466	13
CBP:C-Type Lectin	14-Endosialin	CD93 [C1q receptor; Cd93 antigen]	NM_010740	Mouse				NM_010740.3_psr1_s	10.4524	25	25	449	10
CBP:C-Type Lectin	14-Endosialin	Thbd [Thrombomodulin]	NM_009378	Mouse		Proteoglycan		NM_009378.2_psr1	11.6347	25	0	572	14
CBP:C-Type Lectin	1-Proteoglycan	Aggrecan	NM_007424	Mouse		Proteoglycan		NM_007424.2_psr1	11.0909	25	0	551	11
CBP:C-Type Lectin	1-Proteoglycan	Brevican (BCAN)	NM_007529	Mouse		Proteoglycan		NM_007529.2_psr1	9.9598	25	0	439	11
CBP:C-Type Lectin	1-Proteoglycan	Neurocan	NM_007789	Mouse		Proteoglycan		NM_007789.3_psr1	11.0436	25	0	551	13
CBP:C-Type Lectin	1-Proteoglycan	Versican (CSPG2, PG-M)	NM_001081249	Mouse		Proteoglycan		NM_001081249.1_psr1	10.2856	25	0	436	11
CBP:C-Type Lectin	1-Proteoglycan	Versican (CSPG2, PG-M)	uc007rji	Mouse		Proteoglycan		uc007rji.1_psr1	11.7597	25	0	561	14
CBP:C-Type Lectin	1-Proteoglycan	Versican (CSPG2, PG-M)	uc007rjk	Mouse		Proteoglycan		uc007rjk.1_psr1_s	8.5398	25	25	504	12
CBP:C-Type Lectin	2-Type 2 Receptor	Asialoglycoprotein receptor R1	NM_009714	Mouse				NM_009714.2-psr1_s	11.8797	25	25	520	15
CBP:C-Type Lectin	2-Type 2 Receptor	Asialoglycoprotein receptor R2	NM_007493	Mouse				NM_007493.3_psr1	10.7781	25	0	549	12
CBP:C-Type Lectin	2-Type 2 Receptor	CD207 [Langerin]	NM_144943	Mouse				NM_144943.2_psr1	11.7364	25	0	540	14
CBP:C-Type Lectin	2-Type 2 Receptor	CD209a [DC-SIGN]	NM_133238	Mouse	Also called SIGNR5			NM_133238.4_psr1	12.6449	25	0	491	14
CBP:C-Type Lectin	2-Type 2 Receptor	CD209b [SIGNR1]	NM_001037800	Mouse				NM_001037800.1_psr1_a	11.2279	25	25	573	14
CBP:C-Type Lectin	2-Type 2 Receptor	CD209b [SIGNR1]	NM_026972	Mouse				NM_026972.3_psr1_s	10.8129	25	25	431	11
CBP:C-Type Lectin	2-Type 2 Receptor	CD209c [SIGNR2]	NM_130903	Mouse				NM_130903.3_psr1	11.0984	25	0	566	12
CBP:C-Type Lectin	2-Type 2 Receptor	CD209d [SIGNR3]	NM_130904	Mouse				NM_130904.2_psr1	10.3862	25	0	586	14
CBP:C-Type Lectin	2-Type 2 Receptor	CD209e [SIGNR4]	NM_130905	Mouse				NM_130905.2_psr1	13.9417	25	0	559	16
CBP:C-Type Lectin	2-Type 2 Receptor	CD209f [SIGNR8]	uc009ksy	Mouse	Gene in MGI/Transcript in NCBI			uc009ksy.1-psr1_a	8.9233	25	25	557	11
CBP:C-Type Lectin	2-Type 2 Receptor	CD209g [SIGNR7]	uc009ksz	Mouse	Gene in MGI/Transcript in NCBI			uc009ksz.1-psr1	9.8515	25	0	538	10
CBP:C-Type Lectin	2-Type 2 Receptor	Clec4a2	NM_011999	Mouse				NM_011999.3_psr1	9.2354	25	0	572	14
CBP:C-Type Lectin	2-Type 2 Receptor	Clec4a3 [dendritic cell inhibitory receptor 3]	NM_153197	Mouse				NM_153197.3_psr1	11.7146	25	0	527	17
CBP:C-Type Lectin	2-Type 2 Receptor	Clec4b1	NM_027218	Mouse				NM_027218.2	7.8566	25	0	555	8
CBP:C-Type Lectin	2-Type 2 Receptor	Clec4d (Clecsf8), aka MCL	NM_010819	Mouse				NM_010819.3_psr1_s	7.0006	25	25	218	7
CBP:C-Type Lectin	2-Type 2 Receptor	Clec4e [Mincle; C-type lectin superfamily member 9]	NM_019948	Mouse				NM_019948.2_psr1	10.336	25	0	560	15
CBP:C-Type Lectin	2-Type 2 Receptor	Clec4f	NM_016751	Mouse				NM_016751.3_psr1	12.4539	25	0	582	15
CBP:C-Type Lectin	2-Type 2 Receptor	Clec4g [LSECtin]	NM_029465	Mouse				NM_029465.2-psr1	11.8768	25	0	466	12
CBP:C-Type Lectin	2-Type 2 Receptor	Fcer2a [Fc receptor IgE low affinity II alpha]	NM_013517	Mouse				NM_013517.4_psr1	9.9972	25	0	547	11
CBP:C-Type Lectin	2-Type 2 Receptor	Fcer2a [Fc receptor IgE low affinity II alpha]	uc009kso	Mouse				uc009kso.1-psr1	11.2401	25	0	537	13
CBP:C-Type Lectin	2-Type 2 Receptor	Lman21 (lectin mannose-binding 2-like; DC-SIGN-X6]	NM_001013374	Mouse				NM_001013374.1_psr1	10.3274	25	0	421	11
CBP:C-Type Lectin	2-Type 2 Receptor	Mgl1 [macrophage galactose N-acetyl-galactosamine]	NM_010796	Mouse				NM_010796.2_psr1_s	7.8715	25	25	486	9
CBP:C-Type Lectin	2-Type 2 Receptor	Mgl2 [macrophage galactose N-acetyl-galactosamine]	NM_145137	Mouse				NM_145137.2_psr1_s	7.1793	25	25	326	7
CBP:C-Type Lectin	2-Type 2 Receptor	Mgl2 [macrophage galactose N-acetyl-galactosamine]	uc007jtv	Mouse				uc007jtv.1_psr1_s	8.9118	25	25	573	10
CBP:C-Type Lectin	3-Collectin	Colec10	NM_173422	Mouse				NM_173422.2_psr1_s	8.9968	25	25	552	13
CBP:C-Type Lectin	3-Collectin	Colec12	NM_130449	Mouse				NM_130449.2_psr1	4.4992	25	0	278	7
CBP:C-Type Lectin	3-Collectin	Colec12	NM_130449	Mouse				NM_130449.2_psr1_x	6.1048	25	8	278	8
CBP:C-Type Lectin	3-Collectin	Mbl1 [Mannose-binding protein A]	NM_010775	Mouse				NM_010775.2_psr1	10.9116	25	0	598	15
CBP:C-Type Lectin	3-Collectin	Mbl2 [Mannose-binding protein C]	NM_010776	Mouse				NM_010776.1-psr1	12.0512	25	0	561	14
CBP:C-Type Lectin	3-Collectin	Sftpa1 [Surfactant associated protein A- Long Trans]	NM_023134	Mouse				NM_023134.4_psr1	10.3707	25	0	571	12
CBP:C-Type Lectin	3-Collectin	Sftpd [Surfactant associated protein SP-D]	NM_009160	Mouse				NM_009160.1_psr1	12.3277	25	0	576	14
CBP:C-Type Lectin	4-Selectin	Sele [E-Selectin]	NM_011345	Mouse				NM_011345.2_psr1	11.8144	25	0	578	13
CBP:C-Type Lectin	4-Selectin	Sell [L-selectin]	NM_011346	Mouse				NM_011346.1_psr1	12.6498	25	0	577	14
CBP:C-Type Lectin	4-Selectin	Selp [P-selectin]	NM_011347	Mouse				NM_011347.1_psr1	11.2831	25	0	563	13
CBP:C-Type Lectin	5-NK Receptors	CD69	NM_001033122	Mouse				NM_001033122.3_psr1	10.7288	25	0	577	13
CBP:C-Type Lectin	5-NK Receptors	CD72	NM_001110321	Mouse				NM_001110321.1_psr1_a	12.2293	25	25	565	14
CBP:C-Type Lectin	5-NK Receptors	CLEC1a	NM_175526	Mouse				NM_175526.2_psr1	8.9729	25	0	558	14
CBP:C-Type Lectin	5-NK Receptors	CLEC1b	NM_019985	Mouse				NM_019985.2-psr1	11.2292	25	0	540	15
CBP:C-Type Lectin	5-NK Receptors	Clec2d	NM_053109	Mouse				NM_053109.2-psr1	8.1033	25	0	467	10
CBP:C-Type Lectin	5-NK Receptors	Clec2h	NM_053165	Mouse				NM_053165.4_psr1	8.4276	25	0	574	10
CBP:C-Type Lectin	5-NK Receptors	Clec4n [Dectin-2]	NM_020001	Mouse				NM_020001.1-psr1	11.4846	25	0	541	15
CBP:C-Type Lectin	5-NK Receptors	Clec5a [MDL-1]	NM_001038604	Mouse				NM_001038604.1_psr1	12.1929	25	0	498	14
CBP:C-Type Lectin	5-NK Receptors	Clec7a; dendritic cell-associated C-type lectin 1; Dectin-1	NM_020008	Mouse				NM_020008.1_psr1	12.0936	25	0	544	13
CBP:C-Type Lectin	5-NK Receptors	Klra10; Ly49J	NM_008459	Mouse				NM_008459.2_psr1_x	5.7567	25	21	544	8
CBP:C-Type Lectin	5-NK Receptors	Klra10; Ly49J	NM_008459	Mouse				NM_008459.2_psr1	0.3166	10	0	34	1
CBP:C-Type Lectin	5-NK Receptors	Klra12; Ly49L1	NM_010646	Mouse				NM_010646.1_psr1_s	0.9577	10	10	37	1
CBP:C-Type Lectin	5-NK Receptors	Klra13; Ly49M	NM_010647	Mouse				NM_010647.2_psr1_s	2.5936	25	25	166	2
CBP:C-Type Lectin	5-NK Receptors	Klra15; Ly49O	NM_013793	Mouse				NM_013793.2-psr1_x	4.7743	25	12	291	6
CBP:C-Type Lectin	5-NK Receptors	Klra15; Ly49O	NM_013793	Mouse				NM_013793.2-psr1	2.0017	20	0	256	3
CBP:C-Type Lectin	5-NK Receptors	Klra17 [LY49Q]	NM_133203	Mouse				NM_133203.2_psr1	9.7025	25	0	573	13
CBP:C-Type Lectin	5-NK Receptors	Klra18 [Ly49R, extensive crosshyb with Klra4,12,33[	NM_053153	Mouse				NM_053153.2-psr1_x	5.4794	25	24	578	8
CBP:C-Type Lectin	5-NK Receptors	Klra2; Ly49B	NM_008462	Mouse				NM_008462.4_psr1	9.5569	25	0	569	11
CBP:C-Type Lectin	5-NK Receptors	Klra22; Ly49V	NM_053152	Mouse				NM_053152.2-psr1_x	5.7513	25	25	421	7
CBP:C-Type Lectin	5-NK Receptors	Klra3; Ly49C/Ly49I	NM_010648	Mouse				NM_010648.2_psr1	2.6373	25	0	112	4
CBP:C-Type Lectin	5-NK Receptors	Klra3; Ly49C/Ly49I	NM_010648	Mouse				NM_010648.2_psr1_x	5.3135	25	10	313	7
CBP:C-Type Lectin	5-NK Receptors	Klra4; Ly49D	NM_010649	Mouse				NM_010649.2_psr1_x	3.192	25	18	595	6
CBP:C-Type Lectin	5-NK Receptors	Klra4; Ly49D	NM_010649	Mouse				NM_010649.2_psr1	0.5617	8	0	32	1
CBP:C-Type Lectin	5-NK Receptors	Klra5; LY49E	NM_008463	Mouse				NM_008463.2-psr1	4.7712	25	0	229	5
CBP:C-Type Lectin	5-NK Receptors	Klra5; LY49E	NM_008463	Mouse				NM_008463.2-psr1_x	7.8988	25	9	451	8
CBP:C-Type Lectin	5-NK Receptors	Klra6; Ly49S	NM_008464	Mouse				NM_008464.2-psr1_x	7.8191	25	24	452	9
CBP:C-Type Lectin	5-NK Receptors	Klra7; LY49G	NM_014194	Mouse				NM_014194.5-psr1	1.9819	25	0	152	3
CBP:C-Type Lectin	5-NK Receptors	Klra8 [Ly49H/Ly49U]	NM_010650	Mouse				NM_010650.3-psr1_x	6.7525	25	25	463	9
CBP:C-Type Lectin	5-NK Receptors	Klra9	NM_010651	Mouse				NM_010651.3-psr1_s	0.9268	6	6	30	1
CBP:C-Type Lectin	5-NK Receptors	Klrb1f [Nkrp1f protein]	NM_153094	Mouse				NM_153094.1_psr1	11.0591	25	0	530	14
CBP:C-Type Lectin	5-NK Receptors	Klrc1 [killer cell lectin-like receptor subfamily C]	NM_010652	Mouse				NM_010652.1_a	10.6763	25	25	325	10
CBP:C-Type Lectin	5-NK Receptors	Klrc1 [killer cell lectin-like receptor subfamily C]	uc009ego	Mouse				uc009ego.1_psr1	9.2695	25	0	544	14
CBP:C-Type Lectin	5-NK Receptors	Klrc3 [killer cell lectin-like receptor subfamily C; NKG2 E]	NM_021378	Mouse				NM_021378.1_s	8.064	25	25	260	8
CBP:C-Type Lectin	5-NK Receptors	Klrd1(killer cell lectin-like receptor subfamily D) CD94	NM_010654	Mouse				NM_010654.2_psr1	11.6821	25	0	589	15
CBP:C-Type Lectin	5-NK Receptors	KLRG1 [killer cell lectin-like receptor subfamily G]	NM_016970	Mouse				NM_016970.1_psr1	11.2254	25	0	558	14
CBP:C-Type Lectin	5-NK Receptors	Klrk1 [NKG2 D]	NM_033078	Mouse				NM_033078.3_psr1	10.317	25	0	577	15
CBP:C-Type Lectin	5-NK Receptors	Klrk1 [NKG2 D]	uc009egi	Mouse				uc009egi.1_psr1_a	11.5026	25	25	592	14
CBP:C-Type Lectin	5-NK Receptors	Olr1 [oxidized low density lipoprotein (lectin-like)]	NM_138648	Mouse				NM_138648.2_psr1_s	8.7185	25	25	503	13
CBP:C-Type Lectin	6-MMR	Ly75 [ lymphocyte antigen 75; DEC205]	NM_013825	Mouse				NM_013825.3_psr1	12.7352	25	0	571	14
CBP:C-Type Lectin	6-MMR	Ly75 [ lymphocyte antigen 75; DEC205]	uc008jue	Mouse				uc008jue.1_psr1	9.1493	25	0	528	12
CBP:C-Type Lectin	6-MMR	Mrc1 [mannose receptor C type 1]	NM_008625	Mouse				NM_008625.1_psr1	12.0522	25	0	498	12
CBP:C-Type Lectin	6-MMR	Mrc2 [mannose receptor C type 2; Endo180 - Long Trans]	NM_008626	Mouse				NM_008626.3_psr1	11.5609	25	0	491	11
CBP:C-Type Lectin	6-MMR	Mrc2 [mannose receptor C type 2; Endo180 - Short trans]	uc007lxh	Mouse				uc007lxh.1_psr1	11.0788	25	0	544	13
CBP:C-Type Lectin	6-MMR	Pla2r1 [Phospholipase A2 receptor 1]	NM_008867	Mouse				NM_008867.1_psr1	10.1757	25	0	583	12
CBP:C-Type Lectin	6-MMR	Pla2r1 [Phospholipase A2 receptor 1]	uc008juh	Mouse				uc008juh.1_psr1	10.8622	25	0	519	14
CBP:C-Type Lectin	6-MMR	Pla2r1 [Phospholipase A2 receptor 1]	uc008jui	Mouse				uc008jui.1_psr1	12.7858	25	0	531	15
CBP:C-Type Lectin	7-Free CTLDs	Pap [Pancreatitis-associated protein]	NM_011036	Mouse				NM_011036.1_psr1_s	11.3415	25	25	396	10
CBP:C-Type Lectin	7-Free CTLDs	Reg1 [regenerating islet-derived 1]	NM_009042	Mouse				NM_009042.1_psr1_s	11.3356	25	25	542	10
CBP:C-Type Lectin	7-Free CTLDs	Reg2 [regenerating islet-derived 2]	NM_009043	Mouse				NM_009043.1	13.7239	25	0	600	15
CBP:C-Type Lectin	7-Free CTLDs	Reg3d [regenerating islet-derived 3 delta]	NM_013893	Mouse				NM_013893.1_psr1	12.9543	25	0	562	16
CBP:C-Type Lectin	7-Free CTLDs	Reg4 [regenerating islet-derived family member 4]	NM_026328	Mouse				NM_026328.1-psr1	10.6604	25	0	517	13
CBP:C-Type Lectin	8-Simple Type 1 receptors	Chodl [chondrolectin; Layilin homolog]	NM_139134	Mouse				NM_139134.3_psr1	10.2869	25	0	560	13
CBP:C-Type Lectin	8-Simple Type 1 receptors	Chodl [chondrolectin; Layilin homolog]	uc007zsv	Mouse				uc007zsv.1_psr1	8.8163	25	0	383	11
CBP:C-Type Lectin	8-Simple Type 1 receptors	Layn [Layilin]	uc009plb	Mouse				uc009plb.1_psr1	12.2166	25	0	580	14
CBP:C-Type Lectin	9-Tetranectins	Clec11a [C-type lectin domain family 11 member a]	NM_009131	Mouse				NM_009131.2_psr1	12.1272	25	0	572	15
CBP:C-Type Lectin	9-Tetranectins	Clec3a [C-type lectin domain family 3 member a]	NM_001007223	Mouse				NM_001007223.2	12.9128	25	0	580	16
CBP:C-Type Lectin	9-Tetranectins	Clec3b [C-type lectin domain family 3 member b; Tetranectin]	NM_011606	Mouse				NM_011606.1-psr1	11.1047	25	0	555	13
CBP:C-Type Lectin	Novel	Clec14a	NM_025809	Mouse	Probably no CTLD, but leave on list in case			NM_025809.4_psr1	10.1826	25	0	598	13
CBP:C-Type Lectin	Novel	Frem1 [Fras1 related extracellular matrix protein 1]	NM_177863	Mouse				NM_177863.4_psr1	10.3467	25	0	540	15
CBP:C-Type Lectin	Novel	Mrcl [mannose receptor-like]	NM_181549	Mouse				NM_181549.3_psr1_s	7.4251	25	25	527	8
CBP:I-Type Lectin	Non-Siglec	CD83	NM_009856	Mouse				NM_009856.2_psr1	12.0862	25	0	547	13
CBP:I-Type Lectin	Non-Siglec	Icam1 [intercellular adhesion molecule possible short variant]	uc009ojw	Mouse				uc009ojw.1_psr1	7.9792	25	0	576	9
CBP:I-Type Lectin	Non-Siglec	Icam1 [intercellular adhesion molecule]	NM_010493	Mouse				NM_010493.2_psr1	11.6508	25	0	512	14
CBP:I-Type Lectin	Non-Siglec	Icam2 [ intercellular adhesion molecule 2]	NM_010494	Mouse				NM_010494.1-psr1_s	11.5555	25	25	568	13
CBP:I-Type Lectin	Non-Siglec	L1cam [L1 cell adhesion molecule]	NM_008478	Mouse				NM_008478.3_psr1	11.2924	25	0	524	13
CBP:I-Type Lectin	Non-Siglec	L1cam [L1 cell adhesion molecule]	uc009tmw	Mouse				uc009tmw.1_psr1	9.7525	25	0	406	11
CBP:I-Type Lectin	Non-Siglec	Pecam1 [platelet/endothelial cell adhesion molecule 1]	NM_001032378	Mouse				NM_001032378.1_psr1	11.0951	25	0	516	12
CBP:I-Type Lectin	Non-Siglec	Pecam1 [platelet/endothelial cell adhesion molecule 1]	uc007lzi	Mouse				uc007lzi.1_psr1_s	9.1874	25	25	301	10
CBP:I-Type Lectin	Non-Siglec	Vcam1 [vascular cell adhesion molecule 1]	NM_011693	Mouse				NM_011693.2_psr1	9.6097	25	0	580	13
CBP:I-Type Lectin	Non-Siglec	Vcam1 [vascular cell adhesion molecule 1]	uc008rby	Mouse				uc008rby.1_psr1_s	8.6199	25	25	524	11
CBP:I-Type Lectin	Siglec	CD22 (Siglec-2)	NM_009845	Mouse				NM_009845.2_psr1	10.2159	25	0	486	12
CBP:I-Type Lectin	Siglec	CD22 (Siglec-2)	uc009ggw	Mouse				uc009ggw.1_psr1_a	12.879	25	25	592	15
CBP:I-Type Lectin	Siglec	CD22 (Siglec-2)	uc009ggx	Mouse				uc009ggx.1	10.9204	25	0	380	11
CBP:I-Type Lectin	Siglec	CD33 (Siglec-3)	NM_021293	Mouse				NM_021293.3_psr1	9.7835	25	0	523	13
CBP:I-Type Lectin	Siglec	CD33 (Siglec-3)	uc009gna	Mouse				uc009gna.1_psr1	12.4262	25	0	576	13
CBP:I-Type Lectin	Siglec	MAG [myelin-associated glycoprotein; Siglec-4]	NM_010758	Mouse				NM_010758.2_psr1	10.7756	25	0	556	12
CBP:I-Type Lectin	Siglec	MAG [myelin-associated glycoprotein; Siglec-4]	uc009ghc	Mouse				uc009ghc.1_psr1	10.5659	25	0	489	12
CBP:I-Type Lectin	Siglec	Siglec1 [Sialoadhesin]	NM_011426	Mouse				NM_011426.2_psr1	12.862	25	0	577	15
CBP:I-Type Lectin	Siglec	Siglec1 [Sialoadhesin]	uc008mkp	Mouse				uc008mkp.1_psr1	11.1193	25	0	355	11
CBP:I-Type Lectin	Siglec	Siglec1 [Sialoadhesin]	uc008mkq	Mouse				uc008mkq.1_psr1	11.7258	25	0	597	15
CBP:I-Type Lectin	Siglec	Siglec15 [sialic acid binding Ig-like lectin 15]	NM_001101038	Mouse				NM_001101038.1-psr1	9.0023	25	0	566	12
CBP:I-Type Lectin	Siglec	Siglec5 [sialic acid binding Ig-like lectin 5]	NM_145581	Mouse				NM_145581.1_psr1	9.0092	25	0	539	14
CBP:I-Type Lectin	Siglec	Siglec5 [sialic acid binding Ig-like lectin 5]	uc009gml	Mouse				uc009gml.1_psr1_a	12.7596	25	25	597	15
CBP:I-Type Lectin	Siglec	Siglece [SIGLEC-like 1]	NM_031181	Mouse				NM_031181.2_psr1	10.475	25	0	505	10
CBP:I-Type Lectin	Siglec	Siglecg [sialic acid binding Ig-like lectin G]	NM_172900	Mouse				NM_172900.3_psr1	10.6825	25	0	489	13
CBP:I-Type Lectin	Siglec	Siglec-H	NM_178706	Mouse				NM_178706.3_psr1	4.3219	25	0	396	5
CBP:I-Type Lectin	Siglec	Siglec-H	NM_178706	Mouse				NM_178706.3_psr1_s	5.5215	25	25	224	6
CBP:I-Type Lectin	Siglec	Siglec-H	NM_178706	Mouse				NM_178706.3_psr1_x	10.6363	25	15	491	15
CBP:I-Type Lectin	Siglec	Siglec-H (short form)	uc009hda	Mouse				uc009hda.1_psr1	11.9434	25	0	588	16
Galectin	Galectin	1110067D22Rik [hypothetical protein LOC216551; HSPC159]	NM_173752	Mouse				NM_173752.4_psr1	11.6356	25	0	582	12
Galectin	Galectin	GRIFIN [galectin-related inter-fiber protein; Galectin 11]	NM_030022	Mouse				NM_030022.1	10.3285	25	0	493	12
Galectin	Galectin	Lgals1 [lectin galactose binding soluble 1; Galectin 1]	NM_008495	Mouse				NM_008495.2_psr1_s	4.0351	25	25	216	5
Galectin	Galectin	Lgals12 [lectin galactose binding soluble 12; Galectin 12]	NM_019516	Mouse				NM_019516.3_psr1	9.5525	25	0	594	14
Galectin	Galectin	Lgals2 [lectin galactose-binding soluble 2; Galectin 2]	NM_025622	Mouse				NM_025622.2	11.6113	25	0	468	14
Galectin	Galectin	Lgals3 [Galectin 3]	NM_010705	Mouse				NM_010705.2_psr1_s	10.6043	25	25	594	11
Galectin	Galectin	Lgals4 [lectin galactose binding soluble 4; Galectin 4 (Lgals4 and Lgals6 overlap heavily)]	NM_010706	Mouse				NM_010706.1_psr1_s	6.0101	25	25	498	7
Galectin	Galectin	Lgals6 [lectin galactose binding soluble 6; Galectin 6 (Lgals4 and Lgals6 overlap heavily)]	NM_010707	Mouse				NM_010707.1_psr1	8.1317	25	0	539	8
Galectin	Galectin	Lgals7 [lectin galactose binding soluble 7; Galectin 7]	NM_008496	Mouse				NM_008496.4_s	7.9178	25	25	367	10
Galectin	Galectin	Lgals8 [lectin galactose binding soluble 8; Galectin 8]	NM_018886	Mouse				NM_018886.4_psr1	11.1234	25	0	587	13
Galectin	Galectin	Lgals9 [lectin galactose binding soluble 9; Galectin 9]	NM_010708	Mouse				NM_010708.1-psr1_s	11.4766	25	25	496	11
Glycan Degradation	Arylsufatases	Arsa [Arylsulfatase A]	NM_009713	Mouse				NM_009713.3_psr1	13.0993	25	0	556	15
Glycan Degradation	Arylsufatases	Arsb [Arylsulfatase B]	NM_009712	Mouse				NM_009712.3_psr1	11.4729	25	0	517	13
Glycan Degradation	Galactosidase	Gla [alpha-Galactosidase A]	NM_013463	Mouse				NM_013463.2_psr1_s	4.4658	25	25	381	6
Glycan Degradation	Galactosidase	Glb1 [galactosidase beta 1]	NM_009752	Mouse				NM_009752.1_psr1	11.5934	25	0	494	14
Glycan Degradation	Galactosidase	Glb1 [galactosidase beta 1]	uc009rxh	Mouse				uc009rxh.1_psr1_s	12.0324	25	25	576	15
Glycan Degradation	Galactosidase	Glb1 [galactosidase beta 1]	uc009rxi	Mouse				uc009rxi.1_psr1	9.9781	25	0	571	11
Glycan Degradation	Galactosidase	Glb1 [galactosidase beta 1]	uc009rxj	Mouse				uc009rxj.1_psr1_s	10.8179	25	25	502	14
Glycan Degradation	Galactosidase	Glb1 [galactosidase beta 1]	uc009rxk	Mouse				uc009rxk.1_psr1	11.9431	25	0	551	14
Glycan Degradation	Galactosidase	Glb1 [galactosidase beta 1]	uc009rxl	Mouse				uc009rxl.1_psr1	12.1085	25	0	561	15
Glycan Degradation	Galactosidase	Glb1l3 [beta-Galactosidase (lactase)]	uc009opw	Mouse				uc009opw.1_psr1	11.6141	25	0	524	14
Glycan Degradation	Glucuronidases	Gusb [glucuronidase beta]	NM_010368	Mouse				NM_010368.1_psr1	12.3102	25	0	542	13
Glycan Degradation	Glucuronidases	Gusb [glucuronidase beta]	uc008ztw	Mouse				uc008ztw.1_psr1	10.0745	25	0	577	13
Glycan Degradation	Glucuronidases	Gusb [glucuronidase beta]	uc008ztx	Mouse				uc008ztx.1_psr1_s	4.2482	25	25	115	3
Glycan Degradation	Glucuronidases	Gusb [glucuronidase beta]	uc008ztx	Mouse				uc008ztx.1_psr1_x	9.9381	25	16	519	11
Glycan Degradation	Heparanases	HPSE (Heparanase)	NM_152803	Mouse				NM_152803.4_psr1	11.9073	25	0	524	15
Glycan Degradation	Heparanases	HPSE (Heparanase)	uc008yhy	Mouse				uc008yhy.1_psr1_a	7.9477	25	25	201	7
Glycan Degradation	Heparanases	HPSE2 (similar to Heparanase 2;LOC545291 )	NM_001081257	Mouse				NM_001081257.1_psr1	12.9679	25	0	562	14
Glycan Degradation	Hexosaminidases	Hexa [hexosaminidase A]	NM_010421	Mouse				NM_010421.4_psr1	8.1826	25	0	467	9
Glycan Degradation	Hyaluronidases	Hyal1 [hyaluronoglucosaminidase 1]	NM_008317	Mouse				NM_008317.4_psr1_a	11.5141	25	25	444	12
Glycan Degradation	Hyaluronidases	Hyal1 [hyaluronoglucosaminidase 1]	uc009rlw	Mouse				uc009rlw.1_psr1	10.1879	25	0	533	13
Glycan Degradation	Hyaluronidases	Hyal2 [hyaluronoglucosaminidase 2]	NM_010489	Mouse				NM_010489.2_psr1	10.2287	25	0	518	13
Glycan Degradation	Hyaluronidases	Hyal2 [hyaluronoglucosaminidase 2]	uc009rlt	Mouse				uc009rlt.1_psr1	8.8381	25	0	387	12
Glycan Degradation	Hyaluronidases	MGEA5 [meningioma expressed antigen 5 (hyaluronidase)]	NM_023799	Mouse				NM_023799.3_psr1_s	12.1109	25	25	573	13
Glycan Degradation	Hyaluronidases	MGEA5 [meningioma expressed antigen 5 (hyaluronidase)]	uc008hrp	Mouse				uc008hrp.1_psr1_s	13.1238	25	25	560	13
Glycan Degradation	Hyaluronidases	MGEA5 [meningioma expressed antigen 5 (hyaluronidase)]	uc008hrq	Mouse				uc008hrq.1_s	4.498	25	25	299	7
Glycan Degradation	Iduronidases	Idua [iduronidase alpha-L-]	NM_008325	Mouse				NM_008325.2_psr1	10.1238	25	0	353	10
Glycan Degradation	Lysozomal Enzymes	Aga [aspartylglucosaminidase]	NM_001005847	Mouse				NM_001005847.1_psr1	11.453	25	0	529	14
Glycan Degradation	Lysozomal Enzymes	Asah1 [N-acylsphingosine amidohydrolase 1]	NM_019734	Mouse				NM_019734.2_psr1_a	8.7126	25	25	300	9
Glycan Degradation	Lysozomal Enzymes	Asah1 [N-acylsphingosine amidohydrolase 1]	uc009lnw	Mouse				uc009lnw.1_psr1_a	12.8135	25	25	578	12
Glycan Degradation	Lysozomal Enzymes	Ctns [cystinosis nephropathic]	NM_031251	Mouse				NM_031251.4_psr1	10.0872	25	0	400	9
Glycan Degradation	Lysozomal Enzymes	Ctsa [cathepsin A]	NM_008906	Mouse				NM_008906.3_psr1	10.7327	25	0	574	13
Glycan Degradation	Lysozomal Enzymes	Gaa [acid alpha-glucosidase]	NM_008064	Mouse				NM_008064.2_psr1	9.9055	25	0	452	11
Glycan Degradation	Lysozomal Enzymes	Gaa [acid alpha-glucosidase]	uc007mqh	Mouse				uc007mqh.1_psr1	12.1834	25	0	498	14
Glycan Degradation	Lysozomal Enzymes	Galc [Galactosylceramidase]	NM_008079	Mouse				NM_008079.3_psr1	12.0616	25	0	543	14
Glycan Degradation	Lysozomal Enzymes	Gba [glucosidase beta acid]	NM_008094	Mouse				NM_008094.4_psr1	12.9267	25	0	548	14
Glycan Degradation	Lysozomal Enzymes	Lamp1 [lysosomal membrane glycoprotein 1]	NM_010684	Mouse				NM_010684.2_psr1	12.07	25	0	554	15
Glycan Degradation	Lysozomal Enzymes	Lamp2 [lysosomal membrane glycoprotein 2]	NM_001017959	Mouse				NM_001017959.1_psr1	11.2366	25	0	515	13
Glycan Degradation	Lysozomal Enzymes	Lamp2 [lysosomal membrane glycoprotein 2]	NM_010685	Mouse				NM_010685.3_psr1	8.8649	25	0	497	10
Glycan Degradation	Lysozomal Enzymes	Lamp2 [lysosomal membrane glycoprotein 2]	uc009szv	Mouse				uc009szv.1_psr1	9.7318	25	0	563	14
Glycan Degradation	Lysozomal Enzymes	Lamp2 [lysosomal membrane glycoprotein 2]	uc009szy	Mouse				uc009szy.1_psr1	11.0703	25	0	524	11
Glycan Degradation	Lysozomal Enzymes	Lamp2 [lysosomal membrane glycoprotein 2]	uc009szz	Mouse				uc009szz.1_psr1	10.8928	25	0	597	12
Glycan Degradation	Lysozomal Enzymes	Lipa [lysosomal acid lipase A]	NM_021460	Mouse				NM_021460.3_psr1	11.8542	25	0	548	13
Glycan Degradation	Lysozomal Enzymes	Lipa [lysosomal acid lipase A]	uc008hgm	Mouse				uc008hgm.1_psr1_a	9.8638	25	25	400	11
Glycan Degradation	Lysozomal Enzymes	Mpi [mannose phosphate isomerase]	NM_025837	Mouse				NM_025837.2_psr1	13.1405	25	0	578	15
Glycan Degradation	Lysozomal Enzymes	Naglu [alpha-N-Acetylglucosaminidase]	NM_013792	Mouse				NM_013792.1_psr1	11.5894	25	0	556	14
Glycan Degradation	Lysozomal Enzymes	Smpd1 [sphingomyelin phosphodiesterase 1 acid]	NM_011421	Mouse				NM_011421.1_psr1_s	7.6243	25	25	458	9
Glycan Degradation	Lysozomal Enzymes	Smpd1 [sphingomyelin phosphodiesterase 1 acid]	uc009iyf	Mouse				uc009iyf.1_psr1	8.55	25	0	416	9
Glycan Degradation	Mannosidases	Man2a1 [mannosidase 2 alpha 1]	NM_008549	Mouse				NM_008549.1_psr1	11.064	25	0	499	14
Glycan Degradation	Mannosidases	Man2a2 [mannosidase 2 alpha 2]	NM_172903	Mouse				NM_172903.3_psr1	12.2388	25	0	588	15
Glycan Degradation	Mannosidases	Man2a2 [mannosidase 2 alpha 2]	uc009iap	Mouse				uc009iap.1_psr1	11.3829	25	0	368	11
Glycan Degradation	Mannosidases	Man2a2 [mannosidase 2 alpha 2]	uc009iaq	Mouse				uc009iaq.1_psr1	11.8334	25	0	590	15
Glycan Degradation	Mannosidases	Man2B1 [mannosidase 2 alpha B1]	NM_010764	Mouse			Lysozomal Enzymes	NM_010764.2_psr1	9.4282	25	0	572	11
Glycan Degradation	Mannosidases	Manba [mannosidase beta A lysosomal]	NM_027288	Mouse				NM_027288.3_psr1	11.3627	25	0	532	13
Glycan Degradation	Mannosidases	Manba [mannosidase beta A lysosomal]	uc008rls	Mouse				uc008rls.1_psr1	11.1349	25	0	469	12
Glycan Degradation	Mannosidases	Manba [mannosidase beta A lysosomal]	uc008rlu	Mouse				uc008rlu.1_psr1	11.0318	25	0	599	17
Glycan Degradation	Miscellaneous	Gm2a [GM2 ganglioside activator protein]	NM_010299	Mouse				NM_010299.2_psr1	11.7415	25	0	560	15
Glycan Degradation	Miscellaneous	Naga [N-acetyl galactosaminidase alpha]	NM_008669	Mouse				NM_008669.3_psr1	11.96	25	0	528	14
Glycan Degradation	Miscellaneous	Naga [N-acetyl galactosaminidase alpha]	uc007wyx	Mouse				uc007wyx.1-psr1_a	10.4532	25	25	423	9
Glycan Degradation	Miscellaneous	Npl [N-acetylneuraminate pyruvate lyase]	NM_028749	Mouse				NM_028749.1_psr1	11.6552	25	0	598	15
Glycan Degradation	Sialidases	Neu1 [neuraminidase 1]	NM_010893	Mouse				NM_010893.2_psr1	11.9445	25	0	541	12
Glycan Degradation	Sialidases	Neu2 [neuraminidase 2]	NM_015750	Mouse				NM_015750.2_psr1_s	11.9847	25	25	554	12
Glycan Degradation	Sialidases	Neu3 [neuraminidase 3]	NM_016720	Mouse				NM_016720.2_psr1	7.4018	25	0	344	10
Glycan Degradation	Sulfatase	Galns [galactosamine (N-acetyl)-6-sulfate sulfatase]	NM_016722	Mouse				NM_016722.2_psr1	9.5329	25	0	422	10
Glycan Degradation	Sulfatases	Ids [iduronate 2-sulfatase]	NM_001038990	Mouse				NM_001038990.1_psr1_s	8.3909	25	25	507	12
Glycan Degradation	Sulfatases (hep sulfate glucosamine-6 endosulfatase)	Sulf1 [sulfatase 1]	NM_172294	Mouse				NM_172294.1_psr1	11.6139	25	0	562	13
Glycan Degradation	Sulfatases (hep sulfate glucosamine-6 endosulfatase)	Sulf1 [sulfatase 1]	uc007aic	Mouse				uc007aic.1_psr1_s	10.0751	25	25	501	11
Glycan degradation	Sulfatases (hep sulfate glucosamine-6 endosulfatase)	Sulf2 [sulfatase 2]	NM_028072	Mouse				NM_028072.4_psr1	10.5111	25	0	530	14
Glycan Degradation	Sulfohydrolases	Sgsh [N-sulfoglucosamine sulfohydrolase (sulfamidase)]	NM_018822	Mouse		Glycoproteins	Mucins	NM_018822.3_psr1_s	9.8817	25	25	582	12
Glycan-transferase	CS GalNAc/GlcA Transferase	Chsy1 [Carbohydrate (chondroitin) synthase 1]	NM_001081163	Mouse				NM_001081163.1_psr1	10.705	25	0	582	15
Glycan-transferase	CS GalNAc/GlcA Transferase	D1Bwg1363e [DNA segment, Chr 1, Brigham & Women's Genetics 1363 expressed; aka chondroitin polymerizing factor isoform a]	NM_001001566	Mouse				NM_001001566.1_psr1	9.4751	25	0	436	10
Glycan-transferase	Fucosyl-T	Fut1 [fucosyltransferase 1]	NM_008051	Mouse				NM_008051.4_psr1	8.7515	25	0	416	10
Glycan-transferase	Fucosyl-T	Fut1 [fucosyltransferase 1]	uc009gwf	Mouse				uc009gwf.1-psr1_s	12.4168	25	25	593	15
Glycan-transferase	Fucosyl-T	Fut10 [fucosyltransferase 10]	NM_001012517	Mouse				NM_001012517.4_psr1_s	9.2565	25	25	571	11
Glycan-transferase	Fucosyl-T	Fut10 [fucosyltransferase 10]	NM_134161	Mouse				NM_134161.2_psr1	12.1803	25	0	540	15
Glycan-transferase	Fucosyl-T	Fut11 [alpha (1 3) fucosyltransferase]	NM_028428	Mouse				NM_028428.2_psr1	11.7359	25	0	547	11
Glycan-transferase	Fucosyl-T	Fut2 [fucosyltransferase 2]	NM_018876	Mouse				NM_018876.3_psr1	5.7865	25	0	479	5
Glycan-transferase	Fucosyl-T	Fut2 [fucosyltransferase 2]	NM_018876	Mouse				NM_018876.3_psr1_s	6.8179	25	25	292	8
Glycan-transferase	Fucosyl-T	Fut4 [fucosyltransferase 4]	NM_010242	Mouse				NM_010242.3_psr1	3.3697	25	0	310	4
Glycan-transferase	Fucosyl-T	Fut4 [fucosyltransferase 4]	NM_010242	Mouse				NM_010242.3_psr1_s	5.901	25	25	402	8
Glycan-transferase	Fucosyl-T	Fut4 [fucosyltransferase 4]	NM_010242	Mouse				NM_010242.3_psr1_x	10.6104	25	16	538	13
Glycan-transferase	Fucosyl-T	Fut7 [fucosyltransferase 7]	NM_013524	Mouse				NM_013524.2_psr1	11.9586	25	0	581	14
Glycan-transferase	Fucosyl-T	Fut8 [fucosyltransferase 8]	NM_016893	Mouse				NM_016893.4_psr1	12.0866	25	0	572	14
Glycan-transferase	Fucosyl-T	Fut8 [fucosyltransferase 8]	uc007nza	Mouse				uc007nza.1_psr1	9.8705	25	0	600	13
Glycan-transferase	Fucosyl-T	Fut9 [fucosyltransferase 9]	NM_010243	Mouse				NM_010243.3_psr1	11.0431	25	0	546	15
Glycan-transferase	Fucosyl-T	Pofut1 [protein O-fucosyltransferase 1]	NM_080463	Mouse				NM_080463.3_psr1	9.4813	25	0	352	10
Glycan-transferase	Fucosyl-T	Pofut1 [protein O-fucosyltransferase 1]	uc008nhl	Mouse				uc008nhl.1_psr1	11.8466	25	0	528	15
Glycan-transferase	Fucosyl-T	Pofut2 [protein O-fucosyltransferase 2]	NM_030262	Mouse				NM_030262.3_psr1	7.5293	25	0	594	11
Glycan-transferase	Fucosyl-T	Sec1 [secretory blood group 1]	NM_019934	Mouse				NM_019934.2_psr1_s	5.9189	25	25	390	8
Glycan-transferase	GalNAc-T	B4galnt1 [beta-1 4-N-acetylgalactosaminyltransferase]	NM_008080	Mouse				NM_008080.4_psr1	11.043	25	0	569	12
Glycan-transferase	GalNAc-T	B4galnt1 [beta-1 4-N-acetylgalactosaminyltransferase]	uc007hie	Mouse				uc007hie.1_psr1_s	11.1343	25	25	540	13
Glycan-transferase	GalNAc-T	B4galnt1 [beta-1 4-N-acetylgalactosaminyltransferase]	uc007hif	Mouse				uc007hif.1_psr1_a	10.1768	25	25	296	8
Glycan-transferase	GalNAc-T	B4galnt2 [beta-1 4-N-acetyl-galactosaminyl transferase 2]	NM_008081	Mouse				NM_008081.3_psr1	12.5415	25	0	586	16
Glycan-transferase	GalNAc-T	B4galnt3 [beta-1 4-N-acetyl-galactosaminyl transferase 3]	NM_198884	Mouse				NM_198884.1_psr1	12.4664	25	0	599	15
Glycan-transferase	GalNAc-T	B4galnt4 [beta-1 4-N-acetyl-galactosaminyl transferase 4]	NM_177897	Mouse				NM_177897.3_psr1_s	12.182	25	25	593	13
Glycan-transferase	GalNAc-T	B4galnt4 [beta-1 4-N-acetyl-galactosaminyl transferase 4]	uc009kjf	Mouse				uc009kjf.1_psr1_a	7.7495	25	25	392	8
Glycan-transferase	GalNAc-T	Galnact1 (4732435N03Rik) [CSGalNAcT1/ChGalNAcT1]	NM_172753	Mouse				NM_172753.3_psr1	10.5399	25	0	564	14
Glycan-transferase	GalNAc-T	Galnact2 [Chondroitin sulfate GalNAcT-2]	NM_030165	Mouse				NM_030165.3_psr1	9.0738	25	0	529	13
Glycan-transferase	GalNAc-T	Galnt1 [UDP-N-acetyl-alpha-D-galactosamine:polypeptide N-acetylgalactosaminyltransferase 1]	NM_013814	Mouse				NM_013814.2_psr1	9.8104	25	0	587	11
Glycan-transferase	GalNAc-T	Galnt10 [UDP-N-acetyl-alpha-D-galactosamine:polypeptide N-acetylgalactosaminyltransferase 10]	NM_134189	Mouse				NM_134189.2_psr1	12.2785	25	0	570	13
Glycan-transferase	GalNAc-T	Galnt10 [UDP-N-acetyl-alpha-D-galactosamine:polypeptide N-acetylgalactosaminyltransferase 10]	uc007jaa	Mouse				uc007jaa.1_psr1_s	10.3556	25	25	438	10
Glycan-transferase	GalNAc-T	Galnt11 [UDP-N-acetyl-alpha-D-galactosamine:polypeptide N-acetylgalactosaminyltransferase 11]	NM_144908	Mouse				NM_144908.3_psr1	10.0693	25	0	369	11
Glycan-transferase	GalNAc-T	Galnt12 [UDP-N-acetyl-alpha-D-galactosamine:polypeptide N-acetylgalactosaminyltransferase 12]	NM_172693	Mouse				NM_172693.3_psr1_s	9.7983	25	25	325	11
Glycan-transferase	GalNAc-T	Galnt13 [UDP-N-acetyl-alpha-D-galactosamine:polypeptide N-acetylgalactosaminyltransferase 13]	NM_173030	Mouse				NM_173030.2_psr1_s	8.7869	25	25	593	12
Glycan-transferase	GalNAc-T	Galnt14 [mpp-GalNAc-T14; UDP-N-acetyl-alpha-D-galactosamine:polypeptide N-acetylgalactosaminyltransferase 14]	uc008dnl	Mouse				uc008dnl.1_psr1	11.7877	25	0	596	15
Glycan-transferase	GalNAc-T	Galnt14 [UDP-N-acetyl-alpha-D-galactosamine:polypeptide N-acetylgalactosaminyltransferase 14]	NM_027864	Mouse				NM_027864.1_psr1	10.7383	25	0	600	13
Glycan-transferase	GalNAc-T	Galnt15 [UDP-N-acetyl-alpha-D-galactosamine: polypeptide N-acetylgalactosaminyltransferase15]	NM_030166	Mouse	Used to be: Galntl2 [UDP-N-acetyl-alpha-D-galactosamine:polypeptide N-acetylgalactosaminyltransferase-like 2]			NM_030166.3_psr1	12.5508	25	0	565	14
Glycan-transferase	GalNAc-T	Galnt16[UDP-N-acetyl-alpha-D-galactosamine:polypeptide N-acetylgalactosaminyltransferase-16 ]	NM_001081421	Mouse	Used to be: Galntl1 [UDP-N-acetyl-alpha-D-galactosamine:polypeptide N-acetylgalactosaminyltransferase-like 1]			NM_001081421.1_psr1	10.4351	25	0	407	12
Glycan-transferase	GalNAc-T	Galnt17[UDP-N-acetyl-alpha-D-galactosamine:polypeptide N-acetylgalactosaminyltransferase-17	NM_175032	Mouse	Used to be: 4930431L04Rik (hypothetical protein LOC270049; GalNAc T)			NM_175032.1_psr1	11.2661	25	0	519	14
Glycan-transferase	GalNAc-T	Galnt18 [UDP-N-acetyl-alpha-D-galactosamine:polypeptide N-acetylgalactosaminyltransferase-18]	NM_173739	Mouse	Used to be: Galntl4 [UDP-N-acetyl-alpha-D-galactosamine:polypeptide N-acetylgalactosaminyltransferase-like 4]			NM_173739.3_psr1	11.5405	25	0	512	11
Glycan-transferase	GalNAc-T	Galnt19[UDP-N-acetyl-alpha-D-galactosamine:polypeptide N-acetylgalactosaminyltransferase-19]	NM_026449	Mouse	Used to be: Galntl5 [UDP-N-acetyl-alpha-D-galactosamine:polypeptide N-acetylgalactosaminyltransferase-like 5]			NM_026449.2_psr1	11.7041	25	0	544	13
Glycan-transferase	GalNAc-T	Galnt2 [UDP-N-acetyl-alpha-D-galactosamine:polypeptide N-acetylgalactosaminyltransferase 2]	NM_139272	Mouse				NM_139272.2_psr1	9.3802	25	0	516	11
Glycan-transferase	GalNAc-T	Galnt20[UDP-N-acetyl-alpha-D-galactosamine:polypeptide N-acetylgalactosaminyltransferase-20]	NM_145218	Mouse	Used to be: Wbscr17 [UDP-GalNAc:polypeptide; aka Galnt17, aka Williams-Beuren syndrome chromosome region 17 (WBSCR17), aka Galnt20]			NM_145218.3_psr1	12.4188	25	0	568	15
Glycan-transferase	GalNAc-T	Galnt3 [UDP-N-acetyl-alpha-D-galactosamine:polypeptide N-acetylgalactosaminyltransferase 3]	NM_015736	Mouse				NM_015736.2_psr1	9.7566	25	0	497	14
Glycan-transferase	GalNAc-T	Galnt4 [UDP-N-acetyl-alpha-D-galactosamine:polypeptide N-acetylgalactosaminyltransferase 4]	NM_015737	Mouse				NM_015737.3_psr1	11.625	25	0	592	15
Glycan-transferase	GalNAc-T	Galnt5 [UDP-N-acetyl-alpha-D-galactosamine:polypeptide N-acetylgalactosaminyltransferase 5]	NM_172855	Mouse				NM_172855.3_psr1	8.4809	25	0	251	8
Glycan-transferase	GalNAc-T	Galnt6 [UDP-N-acetyl-alpha-D-galactosamine:polypeptide N-acetylgalactosaminyltransferase 6]	NM_172451	Mouse				NM_172451.2_psr1	11.5633	25	0	519	14
Glycan-transferase	GalNAc-T	Galnt7 [UDP-N-acetyl-alpha-D-galactosamine: polypeptide N-acetylgalactosaminyltransferase 7]	NM_144731	Mouse				NM_144731.3_psr1	9.9001	25	0	564	11
Glycan-transferase	GalNAc-T	Galnt7 [UDP-N-acetyl-alpha-D-galactosamine: polypeptide N-acetylgalactosaminyltransferase 7]	uc009lta	Mouse				uc009lta.1_psr1	11.8904	25	0	504	15
Glycan-transferase	GalNAc-T	Galnt9 [UDP-N-acetyl-alpha-D-galactosamine:polypeptide N-acetylgalactosaminyltransferase 9]	NM_198306	Mouse				NM_198306.1-psr1	6.2705	25	0	209	6
Glycan-transferase	GalNAc-T	Gbgt1 [globoside alpha-1,3-N-acetylgalactosaminyltransferase 1; a3GalNAcT(FS)]	NM_139197	Mouse				NM_139197.1-psr1	12.3678	25	0	596	15
Glycan-transferase	Gal-T	4833446K15Rik [hypothetical protein LOC78923]	NM_001081328	Mouse				NM_001081328.1_psr1	10.2522	25	0	597	13
Glycan-transferase	Gal-T	4833446K15Rik [hypothetical protein LOC78923]	uc008ezv	Mouse				uc008ezv.1_psr1_s	8.4168	25	25	435	10
Glycan-transferase	Gal-T	4833446K15Rik [hypothetical protein LOC78923]	uc008ezx	Mouse				uc008ezx.1_psr1	11.8131	25	0	547	14
Glycan-transferase	Gal-T	A4GalT [alpha 1 4-galactosyltransferase]	NM_001004150	Mouse				NM_001004150.1_psr1	7.6387	25	0	571	9
Glycan-transferase	Gal-T	Abo [cis AB transferase]	NM_030718	Mouse				NM_030718.3_psr1	11.36	25	0	579	13
Glycan-transferase	Gal-T	AK015826 [Similar to GalNAc transferase 10 isoform a]	uc009ltb	Mouse				uc009ltb.1_psr1	11.996	25	0	596	14
Glycan-transferase	Gal-T	B3galnt1 [UDP-GalNAc:betaGlcNAc beta 1,3-galactosaminyltransferase, polypeptide 1]	NM_020026	Mouse				NM_020026.3_psr1	9.9184	25	0	575	14
Glycan-transferase	Gal-T	B3galnt2 [UDP-GalNAc:betaGlcNAc beta 1,3-galactosaminyltransferase, polypeptide 2]	NM_178640	Mouse				NM_178640.2_psr1_a	9.3868	25	25	398	10
Glycan-transferase	Gal-T	B3galnt2 [UDP-GalNAc:betaGlcNAc beta 1,3-galactosaminyltransferase, polypeptide 2]	uc007pmm	Mouse				uc007pmm.1_psr1	11.8093	25	0	505	13
Glycan-transferase	Gal-T	B3galnt2 [UDP-GalNAc:betaGlcNAc beta 1,3-galactosaminyltransferase, polypeptide 2]	uc007pmo	Mouse				uc007pmo.1_psr1_a	8.8292	25	25	353	9
Glycan-transferase	Gal-T	b3galt1 [UDP-Gal:betaGlcNAc beta 1,3-galactosyltransferase, polypeptide 1]	NM_020283	Mouse				NM_020283.2_psr1	4.2457	25	0	503	7
Glycan-transferase	Gal-T	b3galt1 [UDP-Gal:betaGlcNAc beta 1,3-galactosyltransferase, polypeptide 1]	NM_020283	Mouse				NM_020283.2_psr1_x	9.5648	25	16	515	11
Glycan-transferase	Gal-T	b3galt1 [UDP-Gal:betaGlcNAc beta 1,3-galactosyltransferase, polypeptide 1]	uc008jxl	Mouse				uc008jxl.1_psr1_s	8.5034	25	25	428	11
Glycan-transferase	Gal-T	b3galt2 [UDP-Gal:betaGlcNAc beta 1,3-galactosyltransferase, polypeptide 2]	NM_020025	Mouse				NM_020025.4_psr1_s	5.8408	25	25	593	10
Glycan-transferase	Gal-T	B3galt4 [UDP-Gal:betaGalNAc beta 1,3-galactosyltransferase, polypeptide 4]	NM_019420	Mouse				NM_019420.2_psr1	12.1196	25	0	514	13
Glycan-transferase	Gal-T	b3galt5 [UDP-Gal:betaGlcNAc beta 1,3-galactosyltransferase, polypeptide 5]	NM_033149	Mouse				NM_033149.2_psr1	9.6506	25	0	505	10
Glycan-transferase	Gal-T	b3galt6 [UDP-Gal:betaGal beta 1,3-galactosyltransferase, polypeptide 6]	NM_080445	Mouse				NM_080445.4_psr1	11.7619	25	0	578	15
Glycan-transferase	Gal-T	B3gnt8 [UDP-GlcNAc:betaGal beta-1,3-N-acetylglucosaminyltransferase 8]	uc009ftg	Mouse				uc009ftg.1_psr1_a	11.2198	25	25	563	13
Glycan-transferase	Gal-T	b4galt1 [UDP-Gal:betaGlcNAc beta 1,4- galactosyltransferase, polypeptide 1]	NM_022305	Mouse				NM_022305.3_psr1	12.0997	25	0	521	14
Glycan-transferase	Gal-T	b4galt2 [UDP-Gal:betaGlcNAc beta 1,4- galactosyltransferase, polypeptide 2]	NM_017377	Mouse				NM_017377.4_psr1	9.8318	25	0	588	13
Glycan-transferase	Gal-T	b4galt3 [UDP-Gal:betaGlcNAc beta 1,4-galactosyltransferase, polypeptide 3]	NM_020579	Mouse				NM_020579.1_psr1	10.0408	25	0	526	12
Glycan-transferase	Gal-T	b4galt4 [UDP-Gal:betaGlcNAc beta 1,4-galactosyltransferase, polypeptide 4]	NM_019804	Mouse				NM_019804.2_psr1	9.3931	25	0	513	11
Glycan-transferase	Gal-T	b4galt5 [UDP-Gal:betaGlcNAc beta 1,4-galactosyltransferase, polypeptide 5]	NM_019835	Mouse				NM_019835.2_psr1	11.5949	25	0	537	13
Glycan-transferase	Gal-T	b4galt6 [UDP-Gal:betaGlcNAc beta 1,4-galactosyltransferase, polypeptide 6]	NM_019737	Mouse				NM_019737.1_psr1	11.9551	25	0	581	15
Glycan-transferase	Gal-T	b4GalT7 [Xylosylprotein beta1,4-galactosyltransferase, polypeptide 7 (galactosyltransferase I)]	NM_146045	Mouse				NM_146045.1_psr1	10.2119	25	0	510	13
Glycan-transferase	Gal-T	b4GalT7 [Xylosylprotein beta1,4-galactosyltransferase, polypeptide 7 (galactosyltransferase I)]	uc007qrt	Mouse				uc007qrt.1-psr1	10.8991	25	0	561	13
Glycan-transferase	Gal-T	C1galt1 [core 1 synthase]	NM_052993	Mouse				NM_052993.2_psr1	11.3082	25	0	510	14
Glycan-transferase	Gal-T	C1galt1c1 [C1GALT1-specific chaperone 1]	NM_021550	Mouse				NM_021550.2_psr1	10.3409	25	0	571	11
Glycan-transferase	Gal-T	Ggta1 [glycoprotein galactosyltransferase alpha 1 3]	NM_010283	Mouse				NM_010283.2_psr1	11.4167	25	0	576	14
Glycan-transferase	Gal-T	Ugt8a [UDP galactosyltransferase 8A]	NM_011674	Mouse				NM_011674.4_psr1	9.8275	25	0	537	12
Glycan-transferase	Gal-T	Ugt8a [UDP galactosyltransferase 8A]	uc008rgb	Mouse				uc008rgb.1_psr1	7.9797	25	0	350	12
Glycan-transferase	GlcNAc-T	Gyltl1b [glycosyltransferase-like 1B]	NM_172670	Mouse				NM_172670.1_psr1	11.6438	25	0	568	12
Glycan-transferase	GlcNAc-T	Gyltl1b [glycosyltransferase-like 1B]	uc008kxr	Mouse				uc008kxr.1_psr1	11.9715	25	0	600	15
Glycan-transferase	GlcNAc-T	Mgat5b [mannoside acetylglucosaminyltransferase 5]	NM_172948	Mouse				NM_172948.3_psr1	10.4711	25	0	482	11
Glycan-transferase	GlcNAc-T	4933434I20Rik [hypothetical protein LOC67555; GlcNAcT VI	NM_026233	Mouse				NM_026233.2_psr1	10.8004	25	0	510	14
Glycan-transferase	GlcNAc-T	A4gnT [alpha-1 4-N-acetylglucosaminyltransferase]	NM_001077424	Mouse				NM_001077424.1-psr1	12.1688	25	0	599	15
Glycan-transferase	GlcNAc-T	B3gnt 5 [UDP-GlcNAc:betaGal beta-1,3-N-acetylglucosaminyltransferase 5]	NM_054052	Mouse				NM_054052.2_psr1	10.8972	25	0	571	13
Glycan-transferase	GlcNAc-T	B3gnt1 [UDP-GlcNAc:betaGal beta-1,3-N-acetylglucosaminyltransferase 1]	NM_175383	Mouse				NM_175383.2_psr1_a	11.0442	25	25	550	13
Glycan-transferase	GlcNAc-T	B3gnt2 [UDP-GlcNAc:betaGal beta-1,3-N-acetylglucosaminyltransferase 2]	NM_016888	Mouse				NM_016888.4_psr1_s	7.7768	25	25	374	9
Glycan-transferase	GlcNAc-T	B3gnt3 [UDP-GlcNAc:betaGal beta-1,3-N-acetylglucosaminyltransferase 3]	NM_028189	Mouse				NM_028189.2_psr1_s	9.1101	25	25	377	11
Glycan-transferase	GlcNAc-T	B3gnt4 [UDP-GlcNAc:betaGal beta-1,3-N-acetylglucosaminyltransferase 4]	NM_198611	Mouse				NM_198611.2_psr1	9.4008	25	0	560	10
Glycan-transferase	GlcNAc-T	B3gnt6 [UDP-GlcNAc:betaGal beta-1,3-N-acetylglucosaminyltransferase 6 (core 3 synthase)]	NM_001081167	Mouse				NM_001081167.1_psr1	12.6935	25	0	558	13
Glycan-transferase	GlcNAc-T	B3gnt7 [UDP-GlcNAc:betaGal beta-1,3-N-acetylglucosaminyltransferase 7]	NM_145222	Mouse				NM_145222.1_psr1	11.2971	25	0	580	13
Glycan-transferase	GlcNAc-T	C76566 [hypothetical protein LOC97440; beta-1,3-galactosyltransferase-related protein gene]	NM_178879	Mouse				NM_178879.3_psr1	11.705	25	0	553	14
Glycan-transferase	GlcNAc-T	Dpagt1 [Dolichyl-phosphate (UDP-N-acetylglucosamine) acetylglucosaminephosphotransferase 1 (GlcNAc-1-P transferase)]	NM_007875	Mouse				NM_007875.2_psr1_s	11.0321	25	25	497	12
Glycan-transferase	GlcNAc-T	Dpagt1 [Dolichyl-phosphate (UDP-N-acetylglucosamine) acetylglucosaminephosphotransferase 1 (GlcNAc-1-P transferase)]	uc009pcv	Mouse				uc009pcv.1_psr1	10.2339	25	0	523	12
Glycan-transferase	GlcNAc-T	Extl1 [Exostoses (multiple)-like 1]	NM_019578	Mouse				NM_019578.1_psr1	9.7739	25	0	453	11
Glycan-transferase	GlcNAc-T	Extl2 [Exotoses (multiple)-like 2]	NM_021388	Mouse				NM_021388.3_psr1	10.8261	25	0	597	14
Glycan-transferase	GlcNAc-T	Extl3 [exostoses (multiple)-like 3]	NM_018788	Mouse				NM_018788.2_psr1_s	11.031	25	25	446	11
Glycan-transferase	GlcNAc-T	Extl3 [exostoses (multiple)-like 3]	uc007uiy	Mouse				uc007uiy.1_psr1	12.9306	25	0	589	15
Glycan-transferase	GlcNAc-T	Gcnt1 [Glucosaminyl (N-acetyl) transferase 1, core 2]	NM_010265	Mouse				NM_010265.2_psr1	11.1396	25	0	594	15
Glycan-transferase	GlcNAc-T	Gcnt1 [Glucosaminyl (N-acetyl) transferase 1, core 2]	NM_173442	Mouse				NM_173442.2_psr1_s	6.5964	25	25	474	12
Glycan-transferase	GlcNAc-T	Gcnt2 [Glucosaminyl (N-acetyl) transferase 2, I-branching enzyme]	NM_133219	Mouse				NM_133219.1_psr1	8.7251	25	0	469	11
Glycan-transferase	GlcNAc-T	Gcnt2 [glucosaminyl (N-acetyl) transferase 2]	uc007qen	Mouse				uc007qen.1_psr1	11.2412	25	0	570	14
Glycan-transferase	GlcNAc-T	Gcnt3 [Glucosaminyl (N-acetyl) transferase 3, mucin type]	NM_028087	Mouse				NM_028087.2_psr1	5.4282	25	0	224	5
Glycan-transferase	GlcNAc-T	Gcnt3 [Glucosaminyl (N-acetyl) transferase 3, mucin type]	NM_028087	Mouse				NM_028087.2_psr1_s	5.997	25	25	577	9
Glycan-transferase	GlcNAc-T	Large [like-glycosyltransferase]	NM_010687	Mouse		Proteoglycan		NM_010687.1_psr1	12.7221	25	0	574	15
Glycan-transferase	GlcNAc-T	Lfng [lunatic fringe gene homolog]	NM_008494	Mouse				NM_008494.3_psr1	9.3134	25	0	525	11
Glycan-transferase	GlcNAc-T	Mfng [O-fucosylpeptide 3-beta-N-acetylglucosaminyltransferase; manic fringe homolog]	NM_008595	Mouse				NM_008595.2_psr1	11.621	25	0	558	13
Glycan-transferase	GlcNAc-T	Mgat1 [mannoside acetylglucosaminyltransferase 1]	NM_010794	Mouse				NM_010794.3_psr1	9.9952	25	0	581	13
Glycan-transferase	GlcNAc-T	Mgat2 [mannoside acetylglucosaminyltransferase 2]	NM_146035	Mouse				NM_146035.2_psr1	8.8541	25	0	579	12
Glycan-transferase	GlcNAc-T	Mgat3 [mannoside acetylglucosaminyltransferase 3]	NM_010795	Mouse				NM_010795.3_psr1	8.9562	25	0	506	12
Glycan-transferase	GlcNAc-T	Mgat4a [mannoside acetylglucosaminyltransferase 4a]	NM_173870	Mouse				NM_173870.1_psr1_s	10.8047	25	25	548	13
Glycan-transferase	GlcNAc-T	Mgat4b [mannoside acetylglucosaminyltransferase 4]	NM_145926	Mouse				NM_145926.2_psr1	13.0765	25	0	549	15
Glycan-transferase	GlcNAc-T	Mgat4c [mannoside acetylglucosaminyltransferase 4c]	NM_026243	Mouse				NM_026243.3_psr1	8.201	25	0	568	14
Glycan-transferase	GlcNAc-T	Mgat5 [mannoside acetylglucosaminyltransferase 5]	NM_145128	Mouse				NM_145128.3_psr1	11.648	25	0	591	15
Glycan-transferase	GlcNAc-T	Mgat5 [mannoside acetylglucosaminyltransferase 5]	uc007ckp	Mouse				uc007ckp.1_psr1	13.3072	25	0	598	16
Glycan-transferase	GlcNAc-T	Mgat5 [mannoside acetylglucosaminyltransferase 5]	uc007ckq	Mouse				uc007ckq.1_psr1	11.5403	25	0	587	14
Glycan-transferase	GlcNAc-T	OGT1 [O-linked N-acetylglucosamine (GlcNAc) transferase (UDP-N-acetylglucosamine:polypeptide-N-acetylglucosaminyl transferase)]	NM_139144	Mouse				NM_139144.2_psr1_s	8.9425	25	25	554	13
Glycan-transferase	GlcNAc-T	OGT1 [O-linked N-acetylglucosamine (GlcNAc) transferase (UDP-N-acetylglucosamine:polypeptide-N-acetylglucosaminyl transferase)]	uc009tyb	Mouse				uc009tyb.1_psr1_s	11.2236	25	25	431	12
Glycan-transferase	GlcNAc-T	Pigp [Phosphatidylinositol glycan anchor biosynthesis, class P; Down syndrome critical region protein c]	NM_019543	Mouse				NM_019543.2_psr1_s	9.4823	25	25	232	8
Glycan-transferase	GlcNAc-T	Pigp [Phosphatidylinositol glycan anchor biosynthesis, class P; Down syndrome critical region protein c]	uc008aak	Mouse				uc008aak.1_psr1_s	7.8612	25	25	184	6
Glycan-transferase	GlcNAc-T	Pomgnt1 [Protein O-linked mannose beta1,2-N-acetylglucosaminyltransferase]	NM_029786	Mouse				NM_029786.1_psr1	11.4506	25	0	551	14
Glycan-transferase	GlcNAc-T	Rfng [O-fucosylpeptide 3-beta-N-acetylglucosaminyltransferase; Radical fringe]	NM_009053	Mouse				NM_009053.2_psr1	9.9042	25	0	423	12
Glycan-transferase	Glc-T	ALG05 [Asparagine-linked glycosylation 5 homolog (yeast, dolichyl-phosphate beta-glucosyltransferase)]	NM_025442	Mouse				NM_025442.3_psr1	11.9436	25	0	600	14
Glycan-transferase	Glc-T	ALG05 [Asparagine-linked glycosylation 5 homolog (yeast, dolichyl-phosphate beta-glucosyltransferase)]	uc008pfr	Mouse				uc008pfr.1_psr1	10.8185	25	0	413	11
Glycan-transferase	Glc-T	ALG05 [Asparagine-linked glycosylation 5 homolog (yeast, dolichyl-phosphate beta-glucosyltransferase)]	uc008pfs	Mouse				uc008pfs.1_psr1_a	8.846	25	25	287	9
Glycan-transferase	Glc-T	ALG06 [Asparagine-linked glycosylation 6 homolog (yeast, alpha-1,3,-glucosyltransferase)]	NM_001081264	Mouse				NM_001081264.1_psr1_s	6.4184	25	25	513	10
Glycan-transferase	Glc-T	ALG08 [Asparagine-linked glycosylation 8 homolog (yeast, alpha-1,3-glucosyltransferase]	NM_199035	Mouse				NM_199035.1_psr1_s	11.1352	25	25	530	13
Glycan-transferase	Glc-T	ALG10b [Asparagine-linked glycosylation 10 homolog B (yeast, alpha-1,2-glucosyltransferase)]	NM_001033441	Mouse				NM_001033441.3_psr1_s	11.9263	25	25	586	13
Glycan-transferase	Glc-T	B3gat2 [Beta-1,3-glucuronyltransferase 2 (glucuronosyltransferase S)]	NM_172124	Mouse				NM_172124.2_psr1	12.5287	25	0	565	14
Glycan-transferase	Glc-T	B3gat2 [Beta-1,3-glucuronyltransferase 2 (glucuronosyltransferase S)]	uc007amd	Mouse				uc007amd.1_psr1	8.1183	25	0	350	11
Glycan-transferase	Glc-T	Ugcg [UDP-glucose ceramide glucosyltransferase]	NM_011673	Mouse				NM_011673.3_psr1_s	9.8658	25	25	451	11
Glycan-transferase	Glc-T	Ugcg [UDP-glucose ceramide glucosyltransferase]	uc008szr	Mouse				uc008szr.1-psr1_s	7.7099	25	25	249	8
Glycan-transferase	Glc-T	Ugcgl1 [UDP-glucose ceramide glucosyltransferase-like 1]	NM_198899	Mouse				NM_198899.1_psr1	11.9517	25	0	553	12
Glycan-transferase	Glc-T	Ugcgl1 [UDP-glucose ceramide glucosyltransferase-like 1]	uc007apr	Mouse				uc007apr.1_psr1_s	9.1728	25	25	288	9
Glycan-transferase	Glc-T	Ugcgl2 [UDP-glucose ceramide glucosyltransferase-like 2]	NM_001081252	Mouse				NM_001081252.2_psr1	8.4861	25	0	536	11
Glycan-transferase	Glc-T	Ugcgl2 [UDP-glucose ceramide glucosyltransferase-like 2]	uc007uzj	Mouse				uc007uzj.1_psr1_s	8.2686	25	25	472	10
Glycan-transferase	Glc-T	Ugcgl2 [UDP-glucose ceramide glucosyltransferase-like 2]	uc007uzl	Mouse				uc007uzl.1_psr1	11.9537	25	0	580	15
Glycan-transferase	GlcUA-T	B3gat3 [Beta-1,3-glucuronyltransferase 3 (glucuronosyltransferase I)]	NM_024256	Mouse				NM_024256.2_psr1	10.3481	25	0	416	11
Glycan-transferase	GlcUA-T	B3gat3 [Beta-1,3-glucuronyltransferase 3 (glucuronosyltransferase I)]	uc008gnz	Mouse				uc008gnz.1_psr1	10.7495	25	0	600	12
Glycan-transferase	GlcUA-T	B3gat3 [Beta-1,3-glucuronyltransferase 3 (glucuronosyltransferase I)]	uc008goa	Mouse				uc008goa.1_psr1_a	8.1569	25	25	372	9
Glycan-transferase	GlcUA-T	Ugt1a(1-10) [UDP glycosyltransferase 1 family polypeptide]	NM_201410	Mouse				NM_201410.1_psr1_s	2.8248	25	25	559	4
Glycan-transferase	GlcUA-T	Ugt1a(1-10) [UDP glycosyltransferase 1 family polypeptide]	NM_201641	Mouse				NM_201641.2_psr1	11.0348	25	0	600	15
Glycan-transferase	GlcUA-T	Ugt1a(1-10) [UDP glycosyltransferase 1 family polypeptide]	uc007bye	Mouse				uc007bye.1_psr1	8.9651	25	0	467	12
Glycan-transferase	GlcUA-T	Ugt2a1 [UDP glucuronosyltransferase 2 family, polypeptide A1]	NM_001024148	Mouse				NM_001024148.1_psr1_a	4.9493	25	25	369	8
Glycan-transferase	GlcUA-T	Ugt2a1 [UDP glucuronosyltransferase 2 family, polypeptide A1]	NM_001024148	Mouse				NM_001024148.1_psr1_x	9.2184	25	25	525	9
Glycan-transferase	GlcUA-T	Ugt2a1 [UDP glucuronosyltransferase 2 family, polypeptide A1]	NM_053184	Mouse				NM_053184.2_psr1_a	5.5866	25	25	397	9
Glycan-transferase	GlcUA-T	Ugt2b5 [UDP glucuronosyltransferase 2 family, polypeptide B5]	NM_009467	Mouse				NM_009467.1_psr1	4.9818	25	0	448	7
Glycan-transferase	GlcUA-T	Ugt2b5 [UDP glucuronosyltransferase 2 family, polypeptide B5]	NM_009467	Mouse				NM_009467.1_psr1_x	9.878	25	14	527	13
Glycan-transferase	HS GlcNAc/GlcA Transferase	Ext1 [exostosin 1]	NM_010162	Mouse				NM_010162.2_psr1	10.1693	25	0	561	13
Glycan-transferase	HS GlcNAc/GlcA Transferase	Ext2 [exostosin 2]	NM_010163	Mouse				NM_010163.2_psr1	11.2308	25	0	531	13
Glycan-transferase	HS GlcNAc/GlcA Transferase	Ext2 [exostosin 2]	uc008lge	Mouse				uc008lge.1_psr1	11.4333	25	0	583	15
Glycan-transferase	HS GlcNAc/GlcA Transferase	Ext2 [exostosin 2]	uc008lgg	Mouse				uc008lgg.1_psr1_a	8.765	25	25	343	10
Glycan-transferase	HS GlcNAc/GlcA Transferase	Ext2 [exostosin 2]	uc008lgh	Mouse				uc008lgh.1-psr1_a	8.0182	25	25	256	8
Glycan-transferase	HS GlcNAc/GlcA Transferase	Ext2 [exostosin 2]	uc008lgi	Mouse				uc008lgi.1_a	8.0182	25	25	256	8
Glycan-transferase	HS GlcNAc/GlcA Transferase	Has1 [hyaluronan synthase1]	NM_008215	Mouse				NM_008215.1_psr1	10.6262	25	0	505	13
Glycan-transferase	HS GlcNAc/GlcA Transferase	Has1 [hyaluronan synthase1]	uc008aps	Mouse				uc008aps.1_psr1	9.1943	25	0	516	10
Glycan-transferase	HS GlcNAc/GlcA Transferase	Has2 [hyaluronan synthase 2]	NM_008216	Mouse				NM_008216.3_psr1	10.216	25	0	506	14
Glycan-transferase	HS GlcNAc/GlcA Transferase	Has3 [hyaluronan synthase 3]	NM_008217	Mouse				NM_008217.3_psr1	12.972	25	0	594	15
Glycan-transferase	HS GlcNAc/GlcA Transferase	Has3 [hyaluronan synthase 3]	uc009ngn	Mouse				uc009ngn.1_psr1	13.8892	25	0	579	17
Glycan-transferase	Man-T	Alg1 [Asparagine-linked glycosylation 1 homolog (yeast, beta-1,4-mannosyltransferase)]	NM_145362	Mouse				NM_145362.2_psr1	11.6315	25	0	563	13
Glycan-transferase	Man-T	Alg12 [Asparagine-linked glycosylation 12 homolog (yeast, alpha-1,6-mannosyltransferase)]	NM_145477	Mouse				NM_145477.1_psr1	12.4534	25	0	478	13
Glycan-transferase	Man-T	ALG13 [Asparagine-linked glycosylation 13 homolog (S. cerevisiae); glycosyltransferase 28 domain containing 1]	NM_026247	Mouse				NM_026247.1_psr1	9.4392	25	0	555	12
Glycan-transferase	Man-T	ALG13 [Asparagine-linked glycosylation 13 homolog (S. cerevisiae); glycosyltransferase 28 domain containing 1]	uc009umu	Mouse				uc009umu.1_psr1	10.263	25	0	583	15
Glycan-transferase	Man-T	Alg2 [Asparagine-linked glycosylation 2 homolog (yeast, alpha-1,3-mannosyltransferase)]	NM_019998	Mouse				NM_019998.2_psr1_s	9.2607	25	25	430	9
Glycan-transferase	Man-T	Alg9 [Asparagine-linked glycosylation 9 homolog (yeast, alpha 1,2 mannosyltransferase); aka Dibd1, disrupted in bipolar disorder 1 homolog]	NM_133981	Mouse				NM_133981.1_psr1	12.7517	25	0	571	16
Glycan-transferase	Man-T	Chga [chromogranin A]	NM_007693	Mouse				NM_007693.1_psr1	10.931	25	0	563	14
Glycan-transferase	Man-T	Dpm1 [Dolichol-phosphate (beta-D) mannosyltransferase 1]	NM_010072	Mouse				NM_010072.3_psr1	13.0513	25	0	500	16
Glycan-transferase	Man-T	Dpm2 [Dolichol-phosphate (beta-D) mannosyltransferase 2]	NM_010073	Mouse				NM_010073.2_psr1_s	10.435	25	25	556	12
Glycan-transferase	Man-T	Piga [Phosphatidylinositol glycan anchor biosynthesis, class A]	NM_011081	Mouse				NM_011081.2_psr1	11.1626	25	0	560	14
Glycan-transferase	Man-T	Piga [Phosphatidylinositol glycan anchor biosynthesis, class A]	uc009uvn	Mouse				uc009uvn.1-psr1	11.9797	25	0	584	15
Glycan-transferase	Man-T	Pigb [Phosphatidylinositol glycan anchor biosynthesis, class B]	NM_018889	Mouse				NM_018889.2_psr1_a	6.1244	25	25	148	5
Glycan-transferase	Man-T	Pigb [Phosphatidylinositol glycan anchor biosynthesis, class B]	uc009qqs	Mouse				uc009qqs.1_psr1_s	9.0653	25	25	376	10
Glycan-transferase	Man-T	Pigm [Phosphatidylinositol glycan anchor biosynthesis, class M]	NM_026234	Mouse				NM_026234.3_psr1	10.037	25	0	413	10
Glycan-transferase	Man-T	Pigq [Phosphatidylinositol glycan anchor biosynthesis, class Q]	NM_011822	Mouse				NM_011822.3_psr1	10.5077	25	0	378	11
Glycan-transferase	Man-T	Pigq [Phosphatidylinositol glycan anchor biosynthesis, class Q]	uc008bcr	Mouse				uc008bcr.1_psr1	12.0521	25	0	547	16
Glycan-transferase	Man-T	Pigq [Phosphatidylinositol glycan anchor biosynthesis, class Q]	uc008bcs	Mouse				uc008bcs.1_psr1_a	5.0342	25	25	331	7
Glycan-transferase	Man-T	Pigq [Phosphatidylinositol glycan anchor biosynthesis, class Q]	uc008bcs	Mouse				uc008bcs.1_psr1_x	12.0133	25	25	590	15
Glycan-transferase	Man-T	Pigq [Phosphatidylinositol glycan anchor biosynthesis, class Q]	uc008bct	Mouse				uc008bct.1-psr1	10.0104	25	0	299	9
Glycan-transferase	Man-T	Pomt1 [protein-O-mannosyltransferase 1]	NM_145145	Mouse				NM_145145.1_psr1	11.5095	25	0	563	16
Glycan-transferase	Man-T	Pomt2 [Protein-O-mannosyltransferase 2]	NM_153415	Mouse				NM_153415.3_psr1	11.9888	25	0	533	13
Glycan-transferase	Man-T	Pomt2 [Protein-O-mannosyltransferase 2]	uc007oik	Mouse				uc007oik.1_psr1	12.3427	25	0	589	16
Glycan-transferase	Miscellaneous	Glce [D-glucuronyl C5-epimerase]	NM_033320	Mouse				NM_033320.4_psr1	11.6725	25	0	498	12
Glycan-transferase	N-glycans-transferase	Dad1 [defender against cell death protein 1]	NM_010015	Mouse				NM_010015.4_psr1	11.3615	25	0	577	14
Glycan-transferase	N-glycans-transferase	Dad1 [defender against cell death protein 1]	uc007tvm	Mouse				uc007tvm.1_s	11.5939	25	25	494	13
Glycan-transferase	N-glycans-transferase	Ddost [Dolichyl-di-phosphooligosaccharide-protein glycotransferase]	NM_007838	Mouse				NM_007838.2_psr1	7.9012	25	0	364	9
Glycan-transferase	N-glycans-transferase	Rpn1 [Ribophorin I]	NM_133933	Mouse				NM_133933.3_psr1	12.3489	25	0	565	15
Glycan-transferase	N-glycans-transferase	Rpn2 [Ribophorin II]	NM_019642	Mouse				NM_019642.4_psr1	10.6778	25	0	429	10
Glycan-transferase	Sia-T	St3gal6 [ST3 beta-galactoside alpha-2,3-sialyltransferase 6]	NM_018784	Mouse				NM_018784.2_psr1	12.1704	25	0	508	13
Glycan-transferase	Sia-T	St3gal1 [ST3 beta-galactoside alpha-2,3-sialyltransferase 1]	NM_009177	Mouse				NM_009177.4_psr1	12.8553	25	0	511	13
Glycan-transferase	Sia-T	St3gal2 [ST3 beta-galactoside alpha-2,3-sialyltransferase 2]	NM_009179	Mouse				NM_009179.3_psr1	11.6849	25	0	577	15
Glycan-transferase	Sia-T	St3gal2 [ST3 beta-galactoside alpha-2,3-sialyltransferase 2]	uc009nlj	Mouse				uc009nlj.1_psr1_a	11.7976	25	25	415	13
Glycan-transferase	Sia-T	St3gal2 [ST3 beta-galactoside alpha-2,3-sialyltransferase 2]	uc009nlk	Mouse				uc009nlk.1_psr1_a	12.8897	25	25	590	16
Glycan-transferase	Sia-T	St3gal3 [ST3 beta-galactoside alpha-2,3-sialyltransferase 3; sialyltransferase 6]	NM_009176	Mouse				NM_009176.3_psr1	9.9891	25	0	496	12
Glycan-transferase	Sia-T	St3gal4 [ST3 beta-galactoside alpha-2,3-sialyltransferase 4]	NM_009178	Mouse				NM_009178.3_psr1_s	7.0094	25	25	335	9
Glycan-transferase	Sia-T	St3gal5 [ST3 beta-galactoside alpha-2,3-sialyltransferase 5]	NM_011375	Mouse				NM_011375.2_psr1	12.0305	25	0	586	15
Glycan-transferase	Sia-T	St6gal1 [Beta galactoside alpha 2,6 sialyltransferase 1]	NM_145933	Mouse				NM_145933.3_psr1	11.0591	25	0	459	12
Glycan-transferase	Sia-T	St6gal2 [Beta galactoside alpha 2,6 sialyltransferase 2]	NM_172829	Mouse				NM_172829.2_psr1	12.9272	25	0	595	13
Glycan-transferase	Sia-T	St6gal2 [Beta galactoside alpha 2,6 sialyltransferase 2]	uc008czz	Mouse				uc008czz.1-psr1_a	11.6709	25	25	440	12
Glycan-transferase	Sia-T	St6galnac1 [ST6 (alpha-N-acetyl-neuraminyl-2,3-beta-galactosyl-1,3)-N-acetylgalactosaminide alpha-2,6-sialyltransferase 1]	NM_011371	Mouse				NM_011371.2_psr1	8.9148	25	0	583	10
Glycan-transferase	Sia-T	St6galnac2 [ST6 (alpha-N-acetyl-neuraminyl-2,3-beta-galactosyl-1,3)-N-acetylgalactosaminide alpha-2,6-sialyltransferase 2]	NM_009180	Mouse				NM_009180.3_psr1	12.5767	25	0	568	15
Glycan-transferase	Sia-T	St6galnac3 [ST6 (alpha-N-acetyl-neuraminyl-2,3-beta-galactosyl-1,3)-N-acetylgalactosaminide alpha-2,6-sialyltransferase 3]	NM_011372	Mouse				NM_011372.2_psr1	11.8435	25	0	494	13
Glycan-transferase	Sia-T	St6galnac4 [ST6 (alpha-N-acetyl-neuraminyl-2,3-beta-galactosyl-1,3)-N-acetylgalactosaminide alpha-2,6-sialyltransferase 4]	NM_011373	Mouse				NM_011373.2_psr1_s	11.9088	25	25	508	14
Glycan-transferase	Sia-T	St6galnac4 [ST6 (alpha-N-acetyl-neuraminyl-2,3-beta-galactosyl-1,3)-N-acetylgalactosaminide alpha-2,6-sialyltransferase 4]	uc008jfx	Mouse				uc008jfx.1_psr1_s	11.1574	25	25	595	13
Glycan-transferase	Sia-T	St6galnac5 [ST6 (alpha-N-acetyl-neuraminyl-2,3-beta-galactosyl-1,3)-N-acetylgalactosaminide alpha-2,6-sialyltransferase 5]	NM_012028	Mouse				NM_012028.4_psr1	11.4542	25	0	496	14
Glycan-transferase	Sia-T	St6galnac6 [ST6 (alpha-N-acetyl-neuraminyl-2,3-beta-galactosyl-1,3)-N-acetylgalactosaminide alpha-2,6-sialyltransferase 6]	NM_016973	Mouse				NM_016973.2_psr1	9.7048	25	0	554	13
Glycan-transferase	Sia-T	St6galnac6 [ST6 (alpha-N-acetyl-neuraminyl-2,3-beta-galactosyl-1,3)-N-acetylgalactosaminide alpha-2,6-sialyltransferase 6]	uc008jgg	Mouse				uc008jgg.1_psr1	12.2495	25	0	590	15
Glycan-transferase	Sia-T	St8sia1 [ST8 alpha-N-acetyl-neuraminide alpha-2,8-sialyltransferase 1]	NM_011374	Mouse				NM_011374.2_psr1_s	7.1842	25	25	588	8
Glycan-transferase	Sia-T	St8sia2 [ST8 alpha-N-acetyl-neuraminide alpha-2,8-sialyltransferase 2]	NM_009181	Mouse				NM_009181.2_psr1	13.0435	25	0	526	16
Glycan-transferase	Sia-T	St8sia3 [ST8 alpha-N-acetyl-neuraminide alpha-2,8-sialyltransferase 3]	NM_009182	Mouse				NM_009182.2_psr1	11.9153	25	0	484	14
Glycan-transferase	Sia-T	St8sia4 [ST8 alpha-N-acetyl-neuraminide alpha-2,8-sialyltransferase 4]	NM_009183	Mouse				NM_009183.1_psr1	11.4881	25	0	562	15
Glycan-transferase	Sia-T	St8sia4 [ST8 alpha-N-acetyl-neuraminide alpha-2,8-sialyltransferase 4]	uc007cfa	Mouse				uc007cfa.1_psr1	12.0542	25	0	555	14
Glycan-transferase	Sia-T	St8sia4 [ST8 alpha-N-acetyl-neuraminide alpha-2,8-sialyltransferase 4]	uc007cfb	Mouse				uc007cfb.1_psr1	9.6696	25	0	587	14
Glycan-transferase	Sia-T	St8sia5 [ST8 alpha-N-acetyl-neuraminide alpha-2,8-sialyltransferase 5]	NM_153124	Mouse				NM_153124.1_psr1_s	11.7382	25	25	541	14
Glycan-transferase	Sia-T	St8sia6 [ST8 alpha-N-acetyl-neuraminide alpha-2,8-sialyltransferase 6]	NM_145838	Mouse				NM_145838.1_psr1_s	9.8771	25	25	525	10
Glycan-transferase	Sulfo-T	4631426J05Rik [GalNAc4ST-6ST; N-acetylgalactosamine 4-sulfate]	NM_029935	Mouse				NM_029935.5_psr1	11.1833	25	0	574	13
Glycan-transferase	Sulfo-T	Chst1 [Carbohydrate (keratan sulfate Gal-6) sulfotransferase 1]	NM_023850	Mouse	Glycosyl sulfotransferase 1 (GST-1)			NM_023850.1_psr1	9.5286	25	0	551	14
Glycan-transferase	Sulfo-T	Chst10 [Carbohydrate sulfotransferase 10]	NM_145142	Mouse	HNK-1 sulfotransferase			NM_145142.2_psr1_a	9.9014	25	25	540	12
Glycan-transferase	Sulfo-T	Chst10 [Carbohydrate sulfotransferase 10]	uc007ata	Mouse	HNK-1 sulfotransferase			uc007ata.1_psr1	11.9102	25	0	574	15
Glycan-transferase	Sulfo-T	Chst11 [Carbohydrate sulfotransferase 11]	NM_021439	Mouse	Chondroitin 4-sulfotransferase-1			NM_021439.2_psr1	11.2418	25	0	545	14
Glycan-transferase	Sulfo-T	Chst12 [Carbohydrate sulfotransferase 12]	NM_021528	Mouse	Chondroitin 4-sulfotransferase-2			NM_021528.3_psr1	11.6436	25	0	579	13
Glycan-transferase	Sulfo-T	Chst13 [Carbohydrate (chondroitin 4) sulfotransferase 13]	AK004401	Mouse	Chondroitin 4-sulfotransferase-3			AK004401.1_psr1	13.1837	25	0	536	16
Glycan-transferase	Sulfo-T	Chst14 [Carbohydrate (N-acetylgalactosamine 4-0) sulfotransferase 14; aka dermatan-4-sulfotransferase-1]	NM_028117	Mouse	Dermatan 4 sulfotransferase 1			NM_028117.2_psr1	12.4378	25	0	560	15
Glycan-transferase	Sulfo-T	Chst2 [carbohydrate sulfotransferase 2]	NM_018763	Mouse	GST-2; GlcNAc6ST-1			NM_018763.2_psr1	11.5108	25	0	559	13
Glycan-transferase	Sulfo-T	Chst3 [Carbohydrate (chondroitin 6/keratan) sulfotransferase 3]	NM_016803	Mouse	GST-0; chondroitin-6-sulfotransferase 1			NM_016803.2_psr1	11.8603	25	0	540	12
Glycan-transferase	Sulfo-T	Chst4 [Carbohydrate (chondroitin 6/keratan) sulfotransferase 4]	NM_011998	Mouse	GST-3; high endothelial cell GlcNAc6ST; GlcNAc6ST-2; L-selectin ligand ST			NM_011998.4_psr1_s	10.5106	25	25	501	10
Glycan-transferase	Sulfo-T	Chst5 [Carbohydrate (N-acetylglucosamine 6-O) sulfotransferase 5]	NM_019950	Mouse	GST-4; intestinal GlcNAc6ST; GlcNAc6ST-3			NM_019950.2_psr1	11.6748	25	0	575	14
Glycan-transferase	Sulfo-T	Chst7 [Carbohydrate (N-acetylglucosamino) sulfotransferase 7]	NM_021715	Mouse	GST-5; GlcNAc6ST-4			NM_021715.1_psr1	12.1523	25	0	510	14
Glycan-transferase	Sulfo-T	Chst8 [Carbohydrate (N-acetylgalactosamine 4-0) sulfotransferase 8]	NM_175140	Mouse	GalNAc-4-sulfotransferase-1			NM_175140.3_psr1_s	8.7249	25	25	516	9
Glycan-transferase	Sulfo-T	Chst8 [Carbohydrate (N-acetylgalactosamine 4-0) sulfotransferase 8]	uc009gji	Mouse	GalNAc-4-sulfotransferase-1			uc009gji.1_psr1_s	9.446	25	25	555	9
Glycan-transferase	Sulfo-T	Chst9 [Carbohydrate (N-acetylgalactosamine 4-0) sulfotransferase 9]	NM_199055	Mouse	GalNAc-4-sulfotransferase-2			NM_199055.2_psr1_a	12.4339	25	25	596	16
Glycan-transferase	Sulfo-T	Gal3st1 [Galactose-3-O-sulfotransferase 1]	NM_016922	Mouse	Galactosylceramide sulfotransferase			NM_016922.2_psr1_s	11.0901	25	25	501	13
Glycan-transferase	Sulfo-T	Gal3st2 [Galactose-3-O-sulfotransferase 2]	NM_199366	Mouse	Glycoprotein b-Gal 3-sulfotransferase			NM_199366.3_psr1	8.838	25	0	576	12
Glycan-transferase	Sulfo-T	Gal3st3 [galactose-3-O-sulfotransferase 3]	NM_001024717	Mouse	Reported to synthesize 3'-sulfo sialyl Lewis x type structures			NM_001024717.1_psr1	8.5162	25	0	556	8
Glycan-transferase	Sulfo-T	Gal3st4 [Galactose-3-O-sulfotransferase 4]	NM_001033416	Mouse	Galb1-3GalNAc 3'-sulfotransferase			NM_001033416.2_psr1	12.8522	25	0	551	14
Glycan-transferase	Sulfo-T	Hs2st1 [heparan sulfate 2-O-sulfotransferase 1]	NM_011828	Mouse				NM_011828.2_psr1	12.6807	25	0	527	15
Glycan-transferase	Sulfo-T	Hs3st1 [Heparan sulfate (glucosamine) 3-O-sulfotransferase 1]	NM_010474	Mouse				NM_010474.2_psr1_s	11.8346	25	25	577	15
Glycan-transferase	Sulfo-T	Hs3st2 [Heparan sulfate (glucosamine) 3-O-sulfotransferase 2]	NM_001081327	Mouse				NM_001081327.1_psr1_s	9.156	25	25	287	10
Glycan-transferase	Sulfo-T	Hs3st2 [Heparan sulfate (glucosamine) 3-O-sulfotransferase 2]	uc009jnq	Mouse				uc009jnq.1-psr1	11.9641	25	0	597	14
Glycan-transferase	Sulfo-T	Hs3st3a1 [Heparan sulfate (glucosamine) 3-O-sulfotransferase 3A1]	NM_178870	Mouse				NM_178870.5_psr1_s	9.3651	25	25	369	10
Glycan-transferase	Sulfo-T	Hs3st3b1 [Heparan sulfate (glucosamine) 3-O-sulfotransferase 3B1]	NM_018805	Mouse				NM_018805.2_psr1	13.043	25	0	572	16
Glycan-transferase	Sulfo-T	Hs3st5 [Heparan sulfate (glucosamine) 3-O-sulfotransferase 5]	NM_001081208	Mouse				NM_001081208.1_psr1	10.4566	25	0	427	12
Glycan-transferase	Sulfo-T	Hs3st6 [Heparan sulfate (glucosamine) 3-O-sulfotransferase 6]	NM_001012402	Mouse				NM_001012402.1-psr1	11.9938	25	0	572	14
Glycan-transferase	Sulfo-T	Hs6st1 [Heparan sulfate 6-O-sulfotransferase 1]	NM_015818	Mouse				NM_015818.1_psr1	11.1691	25	0	551	14
Glycan-transferase	Sulfo-T	Hs6st2 [Heparan sulfate 6-O-sulfotransferase 2]	NM_015819	Mouse				NM_015819.3_psr1	9.2226	25	0	548	12
Glycan-transferase	Sulfo-T	Hs6st3 [Heparan sulfate 6-O-sulfotransferase 3]	NM_015820	Mouse				NM_015820.2_psr1	12.3665	25	0	551	14
Glycan-transferase	Sulfo-T	Ndst1 [N-deacetylase/N-sulfotransferase (heparan glucosaminyl) 1]	NM_008306	Mouse				NM_008306.4_psr1	12.3041	25	0	583	15
Glycan-transferase	Sulfo-T	Ndst1 [N-deacetylase/N-sulfotransferase (heparan glucosaminyl) 1]	uc008fav	Mouse				uc008fav.1_psr1	12.7509	25	0	559	15
Glycan-transferase	Sulfo-T	Ndst1 [N-deacetylase/N-sulfotransferase (heparan glucosaminyl) 1]	uc008fax	Mouse				uc008fax.1-psr1_a	12.3843	25	25	591	15
Glycan-transferase	Sulfo-T	Ndst2 [N-deacetylase/N-sulfotransferase (heparan glucosaminyl) 2]	NM_010811	Mouse				NM_010811.2_psr1	10.1881	25	0	556	12
Glycan-transferase	Sulfo-T	Ndst3 [N-deacetylase/N-sulfotransferase (heparan glucosaminyl) 3]	NM_031186	Mouse				NM_031186.2_psr1	10.3996	25	0	546	12
Glycan-transferase	Sulfo-T	Ndst4 [N-deacetylase/N-sulfotransferase (heparin glucosaminyl) 4]	NM_022565	Mouse				NM_022565.2_psr1	11.5701	25	0	546	13
Glycan-transferase	Sulfo-T	Tpst2 [protein-tyrosine sulfotransferase 2]	uc008ysw	Mouse				uc008ysw.1_psr1	10.5816	25	0	512	14
Glycan-transferase	Sulfo-T	Ust [uronyl-2-sulfotransferase]	NM_177387	Mouse				NM_177387.3_psr1_x	10.3888	25	25	588	12
Glycan-transferase	Sulfo-T	Ust [uronyl-2-sulfotransferase]	NM_177387	Mouse				NM_177387.3_psr1_s	1.5069	16	16	40	1
Glycan-transferase	Sulfo-T	Dsel [dermatan sulfate epimerase-like; NCAG1 similar to sulfotransferase]	NM_001081316	Mouse	GST-X, putative chondroitin sulfo-T, highly homologous to chondroitin glucuronate C5 epimerase, RIKEN cDNA 9330132E09 gene			NM_001081316.1_psr1_s	10.3003	25	25	550	13
Glycan-transferase	Xyl-T	Xylt1 [xylosyltransferase I]	NM_175645	Mouse				NM_175645.3_psr1	12.9461	25	0	562	15
Glycan-transferase	Xyl-T	Xylt1 [xylosyltransferase I]	uc009jjl	Mouse				uc009jjl.1_psr1	8.6855	25	0	358	10
Glycan-transferase	Xyl-T	Xylt2 [xylosyltransferase II]	NM_145828	Mouse				NM_145828.3_psr1_s	10.9447	25	25	594	12
Glycoprotein	Serum Glycoprotein	Ahsg [alpha-2-HS-glycoprotein; Fetuin]	NM_013465	Mouse				NM_013465.1_psr1_s	9.2598	25	25	432	11
Glycoproteins	Mucins	Capn1 [calpain 1]	NM_007600	Mouse				NM_007600.3_psr1	7.3864	25	0	274	9
Glycoproteins	Mucins	Capn1 [calpain 1]	uc008ggj	Mouse				uc008ggj.1_psr1_a	8.2777	25	25	219	7
Glycoproteins	Mucins	Capn1 [calpain 1]	uc008ggk	Mouse				uc008ggk.1_psr1_a	13.2029	25	25	590	15
Glycoproteins	Mucins	Cd164 [CD164 antigen]	NM_016898	Mouse				NM_016898.2_psr1	10.5351	25	0	458	13
Glycoproteins	Mucins	Cd164l2 [CD164 sialomucin-like 2]	NM_027152	Mouse				NM_027152.1-psr1	9.5704	25	0	397	9
Glycoproteins	Mucins	Dmbt1 [deleted in malignant brain tumors 1]	NM_007769	Mouse				NM_007769.2_psr1	12.1271	25	0	578	13
Glycoproteins	Mucins	Emr1 [EGF-like module containing, mucin-like, hormone receptor-like sequence 1]	NM_010130	Mouse				NM_010130.3_psr1	8.084	25	0	434	11
Glycoproteins	Mucins	Emr1 [EGF-like module containing, mucin-like, hormone receptor-like sequence 1]	uc008des	Mouse				uc008des.1_psr1	12.4219	25	0	575	16
Glycoproteins	Mucins	Emr4 [EGF-like module containing, mucin-like, hormone receptor-like sequence 4]	NM_139138	Mouse				NM_139138.2_psr1	10.4798	25	0	505	16
Glycoproteins	Mucins	Fcrla [Fc receptor homolog expressed in B cells]	NM_145141	Mouse				NM_145141.1_psr1_s	8.8329	25	25	348	10
Glycoproteins	Mucins	Fcrlb [Fc receptor-like B]	NM_001029984	Mouse				NM_001029984.2_psr1	11.5941	25	0	582	14
Glycoproteins	Mucins	Havcr1 [hepatitis A virus cellular receptor 1]	NM_134248	Mouse				NM_134248.1_psr1_s	8.1101	25	25	524	11
Glycoproteins	Mucins	Havcr2 [hepatitis A virus cellular receptor 2]	NM_134250	Mouse				NM_134250.2_psr1	11.7668	25	0	576	14
Glycoproteins	Mucins	Itgae, integrin, alpha E, epithelial-associated	NM_008399	Mouse				NM_008399.1_psr1	10.4281	25	0	451	13
Glycoproteins	Mucins	Itgae, integrin, alpha E, epithelial-associated	NM_172944	Mouse				NM_172944.2_psr1	11.6495	25	0	573	15
Glycoproteins	Mucins	Mcam [melanoma cell adhesion molecule]	NM_023061	Mouse				NM_023061.2_psr1_a	11.1931	25	25	534	14
Glycoproteins	Mucins	Mcoln1 [mucolipin 1]	NM_053177	Mouse				NM_053177.1_psr1_s	7.6566	25	25	304	7
Glycoproteins	Mucins	Mcoln2 [mucolipin 2]	NM_026656	Mouse				NM_026656.4_psr1	9.7615	25	0	286	9
Glycoproteins	Mucins	Mcoln3 [mucolipin 3]	NM_134160	Mouse				NM_134160.1_psr1	13.6239	25	0	564	15
Glycoproteins	Mucins	Muc1 [mucin 1 transmembrane]	NM_013605	Mouse				NM_013605.1_psr1	11.9983	25	0	494	13
Glycoproteins	Mucins	Muc10 [mucin 10]	NM_008644	Mouse				NM_008644.2-psr1_s	5.8637	25	25	226	7
Glycoproteins	Mucins	Muc13 [mucin 13, epithelial transmembrane]	NM_010739	Mouse				NM_010739.2_psr1	10.8236	25	0	532	12
Glycoproteins	Mucins	Muc15 [mucin 15]	NM_172979	Mouse				NM_172979.2_psr1	11.982	25	0	573	14
Glycoproteins	Mucins	Muc19 [mucin 19]	NM_207243	Mouse				NM_207243.2_psr1	11.4307	25	0	561	14
Glycoproteins	Mucins	Muc2 [mucin 2]	uc009kma	Mouse				uc009kma.1_psr1	13.0969	25	0	545	13
Glycoproteins	Mucins	Muc20 [mucin 20]	NM_146071	Mouse				NM_146071.1_psr1	11.5176	25	0	565	14
Glycoproteins	Mucins	Muc3 [mucin 3]	uc009abs	Mouse				uc009abs.1_psr1	12.4972	25	0	493	13
Glycoproteins	Mucins	Muc4 [mucin 4]	NM_080457	Mouse				NM_080457.2_psr1	2.5455	25	0	228	4
Glycoproteins	Mucins	Muc4 [mucin 4]	NM_080457	Mouse				NM_080457.2_psr1_s	3.0523	25	25	186	4
Glycoproteins	Mucins	Muc4 [mucin 4]	NM_080457	Mouse				NM_080457.2_psr1_x	11.048	25	19	572	13
Glycoproteins	Mucins	Muc5ac [mucin 5 subtypes A and C]	NM_010844	Mouse				NM_010844.1_psr1_s	10.2774	25	25	443	12
Glycoproteins	Mucins	Muc5b [mucin 5 subtype B tracheobronchial]	NM_028801	Mouse				NM_028801.2_psr1	12.1789	25	0	596	15
Glycoproteins	Mucins	Muc6 [mucin 6, gastric]	NM_181729	Mouse				NM_181729.1_psr1_a	11.2573	25	25	506	12
Glycoproteins	Mucins	Mupcdh [mucin-like protocadherin]	NM_028069	Mouse				NM_028069.3_psr1_a	10.4799	25	25	590	13
Glycoproteins	Mucins	Ovgp1 [oviductal glycoprotein 1]	NM_007696	Mouse				NM_007696.2_psr1	12.4746	25	0	562	13
Glycoproteins	Mucins	Timd2 [T-cell immunoglobulin and mucin domain containing 2]	NM_134249	Mouse				NM_134249.4_psr1	8.9133	25	0	492	10
Glycoproteins	Mucins	Timd4, T-cell immunoglobulin and mucin domain containing 4	NM_178759	Mouse				NM_178759.4_psr1	11.2104	25	0	576	15
Glycoproteins	Mucins	Umod [uromodulin]	NM_009470	Mouse				NM_009470.3_psr1	10.6213	25	0	275	9
intracellular protein transport	Golgi tethering factor	Cog1 [component of oligomeric golgi complex 1]	NM_013581	Mouse				NM_013581.3_psr1_s	7.8471	25	25	299	7
intracellular protein transport	Golgi tethering factor	Cog2 [component of oligomeric golgi complex 2]	NM_029746	Mouse				NM_029746.2_psr1	8.2602	25	0	538	10
intracellular protein transport	Golgi tethering factor	Cog2 [component of oligomeric golgi complex 2]	uc009nxc	Mouse				uc009nxc.1_psr1	10.7287	25	0	432	12
intracellular protein transport	Golgi tethering factor	Cog3 [component of oligomeric golgi complex 3]	NM_177381	Mouse				NM_177381.3_psr1	11.5072	25	0	498	13
intracellular protein transport	Golgi tethering factor	Cog4 [component of oligomeric golgi complex 4]	NM_133973	Mouse				NM_133973.2_psr1	12.0873	25	0	572	15
intracellular protein transport	Golgi tethering factor	Cog5 [component of oligomeric golgi complex 5]	uc007nhs	Mouse				uc007nhs.1_psr1	7.4447	25	0	380	7
intracellular protein transport	Golgi tethering factor	Cog6 [component of oligomeric golgi complex 6]	NM_026225	Mouse				NM_026225.3_psr1	10.776	25	0	365	11
intracellular protein transport	Golgi tethering factor	Cog6 [component of oligomeric golgi complex 6]	uc008peo	Mouse				uc008peo.1_psr1_a	10.093	25	25	386	11
intracellular protein transport	Golgi tethering factor	Cog7 [component of oligomeric golgi complex 7]	NM_001033318	Mouse				NM_001033318.3_psr1	6.454	25	0	413	8
intracellular protein transport	Golgi tethering factor	Cog8 [component of oligomeric golgi complex 8]	NM_139229	Mouse				NM_139229.3_psr1_s	6.7609	25	25	335	7
intracellular protein transport	Golgi tethering factor	Cog8 [component of oligomeric golgi complex 8]	uc009ngy	Mouse				uc009ngy.1_psr1_s	11.1549	25	25	588	13
Miscellaneous	Miscellaneous	V1rc19 [vomeronasal 1 receptor C19]	NM_134174	Mouse				NM_134174.2_psr1	8.328	25	0	569	9
Notch pathway	Notch Ligands	Dll1 [delta-like 1]	NM_007865	Mouse				NM_007865.3_psr1	10.8845	25	0	467	11
Notch pathway	Notch Ligands	Dll3 [delta-like 3]	NM_007866	Mouse				NM_007866.2_psr1	10.438	25	0	443	13
Notch pathway	Notch Ligands	Dll4 [delta-like 4]	NM_019454	Mouse				NM_019454.2_psr1	9.6308	25	0	507	12
Notch pathway	Notch Ligands	Jag1 [jagged1]	NM_013822	Mouse				NM_013822.4_psr1	11.5607	25	0	525	15
Notch pathway	Notch Ligands	Jag2 [Jagged2]	NM_010588	Mouse				NM_010588.2_psr1	9.8872	25	0	549	10
Notch pathway	Notch Receptors	Notch1 [Notch gene homolog 1]	NM_008714	Mouse				NM_008714.2_psr1	11.965	25	0	556	12
Notch pathway	Notch Receptors	Notch2 [Notch gene homolog 2]	NM_010928	Mouse				NM_010928.2_psr1_s	10.6464	25	25	484	13
Notch pathway	Notch Receptors	Notch2 [Notch gene homolog 2]	uc008qpn	Mouse				uc008qpn.1_psr1_s	9.9329	25	25	328	11
Notch pathway	Notch Receptors	Notch3 [Notch gene homolog 3]	NM_008716	Mouse				NM_008716.2_psr1	9.4129	25	0	523	10
Notch pathway	Notch Receptors	Notch4 [Notch gene homolog 4]	NM_010929	Mouse				NM_010929.2_psr1_s	10.7774	25	25	475	12
Notch pathway	Notch Receptors	Notch4 [Notch gene homolog 4]	uc008ccr	Mouse				uc008ccr.1_psr1_s	8.7036	25	25	402	10
Notch pathway	Notch Target Genes	Hes1 [hairy and enhancer of split 1]	NM_008235	Mouse				NM_008235.2_psr1	10.3211	25	0	452	12
Notch pathway	Notch Target Genes	Hes2 [hairy and enhancer of split 2]	NM_008236	Mouse				NM_008236.4_psr1	11.047	25	0	549	12
Notch pathway	Notch Target Genes	Hes3 [hairy and enhancer of split 3]	NM_008237	Mouse				NM_008237.4_psr1	12.1637	25	0	567	14
Notch pathway	Notch Target Genes	Hes5 [hairy and enhancer of split 5]	NM_010419	Mouse				NM_010419.4_psr1	9.7835	25	0	410	10
Notch pathway	Notch Target Genes	Hes6 [hairy and enhancer of split 6]	NM_019479	Mouse				NM_019479.3_psr1_s	2.6162	25	25	159	3
Notch pathway	Notch Target Genes	Hes6 [hairy and enhancer of split 6]	NM_019479	Mouse				NM_019479.3_psr1_x	12.2763	25	25	594	13
Notch pathway	Notch Target Genes	Hes7 [hairy and enhancer of split 7]	NM_033041	Mouse				NM_033041.4_psr1	6.0827	25	0	591	12
Notch pathway	Notch Target Genes	Ncstn [Nicastrin]	NM_021607	Mouse				NM_021607.2_psr1	9.7208	25	0	512	11
Notch pathway	Notch Target Genes	Psen1 [presenilin 1]	NM_008943	Mouse				NM_008943.2_psr1	12.5159	25	0	579	13
Notch pathway	Notch Target Genes	Psen1 [presenilin 1]	uc007odo	Mouse				uc007odo.1_psr1	12.3579	25	0	589	15
Notch pathway	Notch Target Genes	Psen2 [presenilin 2]	NM_011183	Mouse				NM_011183.1_psr1_s	11.6302	25	25	585	14
Notch pathway	Notch Target Genes	Psen2 [presenilin 2]	uc007dwe	Mouse				uc007dwe.1_psr1	11.8066	25	0	554	15
Notch pathway	Notch Target Genes	Rbpj [Recombination signal binding protein for immunoglobulin kappa J region]	NM_009035	Mouse				NM_009035.4_psr1	12.2351	25	0	572	15
Nuc. Sugar	Nuc. Sugars Transporters	Slc35a1 [Solute carrier family 35 (CMP-sialic acid transporter), member 1]	NM_011895	Mouse				NM_011895.2_psr1	11.6332	25	0	357	10
Nuc. Sugar	Nuc. Sugars Transporters	Slc35a2 [Solute carrier family 35 (UDP-galactose transporter), member A2]	NM_001083937	Mouse				NM_001083937.1_psr1	9.3038	25	0	343	10
Nuc. Sugar	Nuc. Sugars Transporters	Slc35a2 [Solute carrier family 35 (UDP-galactose transporter), member A2]	NM_078484	Mouse				NM_078484.2_psr1_a	7.5586	25	25	276	8
Nuc. Sugar	Nuc. Sugars Transporters	Slc35a3 [Solute carrier family 35 (UDP-N-acetylglucosamine (UDP-GlcNAc) transporter), member 3]	NM_144902	Mouse				NM_144902.3_psr1_s	8.8707	25	25	573	12
Nuc. Sugar	Nuc. Sugars Transporters	Slc35a4 [solute carrier family 35 member A4]	NM_026404	Mouse				NM_026404.2_psr1	9.3589	25	0	318	9
Nuc. Sugar	Nuc. Sugars Transporters	Slc35a5 [solute carrier family 35 member A5]	NM_028756	Mouse				NM_028756.3_psr1	11.9766	25	0	523	14
Nuc. Sugar	Nuc. Sugars Transporters	Slc35b1 [solute carrier family 35 member B1]	NM_016752	Mouse				NM_016752.1-psr1	12.6053	25	0	566	15
Nuc. Sugar	Nuc. Sugars Transporters	Slc35b2 [solute carrier family 35 member B2]	NM_028662	Mouse				NM_028662.2_psr1_s	11.2785	25	25	543	14
Nuc. Sugar	Nuc. Sugars Transporters	Slc35b2 [solute carrier family 35 member B2]	uc008cqw	Mouse				uc008cqw.1_psr1	7.9612	25	0	376	10
Nuc. Sugar	Nuc. Sugars Transporters	Slc35b3 [solute carrier family 35 member B3]	NM_134060	Mouse				NM_134060.3_psr1	9.8503	25	0	364	12
Nuc. Sugar	Nuc. Sugars Transporters	Slc35b3 [solute carrier family 35 member B3]	uc007qea	Mouse				uc007qea.1_psr1	10.0134	25	0	591	12
Nuc. Sugar	Nuc. Sugars Transporters	Slc35b4 [solute carrier family 35 member B4]	NM_021435	Mouse				NM_021435.3_psr1	12.9613	25	0	560	14
Nuc. Sugar	Nuc. Sugars Transporters	Slc35c1 [GDP-fucose transporter 1]	NM_145832	Mouse				NM_145832.3_psr1	12.3393	25	0	538	12
Nuc. Sugar	Nuc. Sugars Transporters	Slc35c2 [solute carrier family 35 member C2]	NM_144893	Mouse				NM_144893.1_psr1	10.2348	25	0	386	11
Nuc. Sugar	Nuc. Sugars Transporters	Slc35d1 [(one of several shorter splice variants) Solute carrier family 35 (UDP-glucuronic acid/UDP-N-acetylgalactosamine dual transporter), member D1]	uc008txm	Mouse				uc008txm.1_psr1	11.9784	25	0	555	14
Nuc. Sugar	Nuc. Sugars Transporters	Slc35d1 [(one of several shorter splice variants) Solute carrier family 35 (UDP-glucuronic acid/UDP-N-acetylgalactosamine dual transporter), member D1]	uc008txn	Mouse				uc008txn.1_psr1	9.5459	25	0	574	12
Nuc. Sugar	Nuc. Sugars Transporters	Slc35d1 [(one of several shorter splice variants) Solute carrier family 35 (UDP-glucuronic acid/UDP-N-acetylgalactosamine dual transporter), member D1]	uc008txo	Mouse				uc008txo.1_psr1	9.6724	25	0	326	10
Nuc. Sugar	Nuc. Sugars Transporters	Slc35d1 [Solute carrier family 35 (UDP-glucuronic acid/UDP-N-acetylgalactosamine dual transporter), member D1]	NM_177732	Mouse				NM_177732.4_psr1	12.1471	25	0	569	14
Nuc. Sugar	Nuc. Sugars Transporters	Slc35d2 [solute carrier family 35 member D2]	NM_001001321	Mouse				NM_001001321.3_psr1	10.1975	25	0	561	12
Nuc. Sugar	Nuc. Sugars Transporters	Slc35d3 [solute carrier family 35 member D3]	NM_029529	Mouse				NM_029529.3_psr1	10.83	25	0	600	13
Nuc. Sugar	Nuc. Sugars Transporters	Slc35e1 [solute carrier family 35 member E1]	NM_177766	Mouse				NM_177766.3_psr1	11.8896	25	0	566	15
Nuc. Sugar	Nuc. Sugars Transporters	Slc35e3 [solute carrier family 35 member E3]	NM_029875	Mouse				NM_029875.2_psr1_s	10.4288	25	25	543	12
Nuc. Sugar	Nuc. Sugars Transporters	Slc35e4 [solute carrier family 35 member E4]	NM_153142	Mouse				NM_153142.3_psr1_s	10.1896	25	25	389	10
Nuc. Sugar	Nuc. Sugars Transporters	Slc35f1 [solute carrier family 35 member F1]	NM_178675	Mouse				NM_178675.3_psr1_s	11.1146	25	25	499	13
Nuc. Sugar	Nuc. Sugars Transporters	Slc35f2 [solute carrier family 35 member F2]	NM_028060	Mouse				NM_028060.3_psr1	12.0577	25	0	511	14
Nuc. Sugar	Nuc. Sugars Transporters	Slc35f3 [solute carrier family 35 member F3]	NM_175434	Mouse				NM_175434.3_psr1	12.1994	25	0	569	14
Nuc. Sugar	Nuc. Sugars Transporters	Slc35f4 [solute carrier family 35 member F4]	NM_029238	Mouse				NM_029238.2_psr1_s	9.8441	25	25	492	12
Nuc. Sugar	Nuc. Sugars Transporters	Slc35f4 [solute carrier family 35 member F4]	uc007tkg	Mouse				uc007tkg.1_psr1	10.5634	25	0	586	15
Nuc. Sugar	Nuc. Sugars Transporters	Slc35f4 [solute carrier family 35 member F4]	uc007tkh	Mouse				uc007tkh.1_psr1_s	8.0006	25	25	282	9
Nuc. Sugar	Nuc. Sugars Transporters	Slc35f5 [solute carrier family 35 member F5]	NM_028787	Mouse				NM_028787.4_psr1	11.0675	25	0	503	14
Nuc. Sugar	Nucleotide Synthesis	Cmah [Cytidine monophospho-N-acetylneuraminic acid hydroxylase]	NM_007717	Mouse				NM_007717.4_psr1_s	8.5598	25	25	377	10
Nuc. Sugar	Nucleotide Synthesis	Cmah [Cytidine monophospho-N-acetylneuraminic acid hydroxylase]	uc007pvt	Mouse				uc007pvt.1_psr1	9.7673	25	0	402	10
Nuc. Sugar	Nucleotide Synthesis	Cmah [Cytidine monophospho-N-acetylneuraminic acid hydroxylase]	uc007pvv	Mouse				uc007pvv.1_psr1_s	10.3208	25	25	291	10
Nuc. Sugar	Nucleotide Synthesis	Cmah [Cytidine monophospho-N-acetylneuraminic acid hydroxylase]	uc007pvw	Mouse				uc007pvw.1_psr1_s	11.1968	25	25	338	10
Nuc. Sugar	Nucleotide Synthesis	Cmas [Cytidine monophospho-N-acetylneuraminic acid synthetase]	NM_009908	Mouse				NM_009908.1_psr1	11.946	25	0	515	13
Nuc. Sugar	Nucleotide Synthesis	Fpgt [Fucose-1-phosphate guanylyltransferase]	NM_029330	Mouse				NM_029330.2_psr1	9.0295	25	0	566	13
Nuc. Sugar	Nucleotide Synthesis	Gale [Galactose-4-epimerase, UDP]	NM_178389	Mouse				NM_178389.3_psr1	10.7606	25	0	556	13
Nuc. Sugar	Nucleotide Synthesis	Galk1 [galactokinase 1]	NM_016905	Mouse				NM_016905.2_psr1	11.3341	25	0	551	12
Nuc. Sugar	Nucleotide Synthesis	Galk2 [galactokinase 2]	NM_175154	Mouse				NM_175154.2_psr1	12.2903	25	0	590	15
Nuc. Sugar	Nucleotide Synthesis	Galk2 [galactokinase 2]	uc008mdf	Mouse				uc008mdf.1_psr1	10.1227	25	0	357	11
Nuc. Sugar	Nucleotide Synthesis	Galt [galactose-1-phosphate uridylyltransferase]	NM_016658	Mouse				NM_016658.2_psr1	11.0074	25	0	450	12
Nuc. Sugar	Nucleotide Synthesis	Galt [galactose-1-phosphate uridylyltransferase]	uc008sjn	Mouse				uc008sjn.1_psr1	9.9176	25	0	284	8
Nuc. Sugar	Nucleotide Synthesis	Gfpt1 [glutamine-fructose-6-phosphate transaminase 1]	NM_013528	Mouse				NM_013528.2_psr1	11.9474	25	0	533	15
Nuc. Sugar	Nucleotide Synthesis	Gfpt1 [glutamine-fructose-6-phosphate transaminase 1]	uc009csy	Mouse				uc009csy.1-psr1	9.3507	25	0	476	11
Nuc. Sugar	Nucleotide Synthesis	Gfpt2 [glutamine-fructose-6-phosphate transaminase 2	NM_013529	Mouse				NM_013529.2_psr1	11.148	25	0	542	15
Nuc. Sugar	Nucleotide Synthesis	Gmds [GDP-mannose 4, 6-dehydratase]	NM_146041	Mouse				NM_146041.2_psr1	10.242	25	0	475	10
Nuc. Sugar	Nucleotide Synthesis	Gmds [GDP-mannose 4, 6-dehydratase]	uc007pzr	Mouse				uc007pzr.1_psr1	11.4839	25	0	524	13
Nuc. Sugar	Nucleotide Synthesis	Gmppa [GDP-mannose pyrophosphorylase A]	NM_133708	Mouse				NM_133708.3_psr1	4.64	25	0	134	4
Nuc. Sugar	Nucleotide Synthesis	Gmppa [GDP-mannose pyrophosphorylase A]	NM_133708	Mouse				NM_133708.3_psr1_x	10.112	25	13	600	12
Nuc. Sugar	Nucleotide Synthesis	Gmppb [GDP-mannose pyrophosphorylase B]	NM_177910	Mouse				NM_177910.3_psr1	12.7841	25	0	555	15
Nuc. Sugar	Nucleotide Synthesis	Gne [glucosamine; epimerase]	NM_015828	Mouse				NM_015828.2_psr1	11.6176	25	0	516	12
Nuc. Sugar	Nucleotide Synthesis	Gnpda1 [glucosamine-6-phosphate deaminase/isomerase 1 (oscillin)]	NM_011937	Mouse				NM_011937.1_psr1	9.8652	25	0	381	9
Nuc. Sugar	Nucleotide Synthesis	Gnpda2 [glucosamine-6-phosphate deaminase 2]	NM_001038015	Mouse				NM_001038015.1_psr1	11.0932	25	0	449	11
Nuc. Sugar	Nucleotide Synthesis	Gnpnat1 [glucosamine-phosphate N-acetyltransferase 1]	NM_019425	Mouse				NM_019425.2_psr1	10.3116	25	0	565	13
Nuc. Sugar	Nucleotide Synthesis	Gpi1 [glucose phosphate isomerase]	NM_008155	Mouse				NM_008155.2_psr1_s	3.2631	25	25	83	3
Nuc. Sugar	Nucleotide Synthesis	Hk1 [hexokinase 1]	NM_010438	Mouse				NM_010438.2_psr1	12.4825	25	0	518	15
Nuc. Sugar	Nucleotide Synthesis	Hk1 [hexokinase 1]	uc007fha	Mouse				uc007fha.1_psr1	10.8126	25	0	558	13
Nuc. Sugar	Nucleotide Synthesis	Khk [ketohexokinase (fructokinase)]	NM_008439	Mouse				NM_008439.3-psr1	9.9152	25	0	558	13
Nuc. Sugar	Nucleotide Synthesis	Nagk [N-acetylglucosamine kinase; GlcNAc/ManNAc kinase]	NM_019542	Mouse				NM_019542.1_psr1	12.4623	25	0	584	14
Nuc. Sugar	Nucleotide Synthesis	Nans [Neu5Ac 9-phosphate synthase; N-acetylneuraminic acid synthase (sialic acid synthase)]	NM_053179	Mouse				NM_053179.3_psr1	12.1939	25	0	575	14
Nuc. Sugar	Nucleotide Synthesis	Nans [Neu5Ac 9-phosphate synthase; N-acetylneuraminic acid synthase (sialic acid synthase)]	uc008stu	Mouse				uc008stu.1_psr1	9.7808	25	0	584	12
Nuc. Sugar	Nucleotide Synthesis	Papss1 [PAPS synthetase-1; 3'-phosphoadenosine 5'-phosphosulfate synthase 1]	NM_011863	Mouse				NM_011863.1_psr1	11.1836	25	0	568	14
Nuc. Sugar	Nucleotide Synthesis	Papss2 [PAPS synthetase-2; 3'-phosphoadenosine 5'-phosphosulfate synthase 2]	NM_011864	Mouse				NM_011864.3_psr1_s	11.5221	25	25	568	15
Nuc. Sugar	Nucleotide Synthesis	Pgm1 [phosphoglucomutase 1]	NM_025700	Mouse				NM_025700.2_psr1	11.5985	25	0	566	14
Nuc. Sugar	Nucleotide Synthesis	Pgm2 [phosphoglucomutase 2]	NM_028132	Mouse				NM_028132.2_psr1	12.243	25	0	536	12
Nuc. Sugar	Nucleotide Synthesis	Pgm2l1 [phosphoglucomutase 2-like 1]	NM_027629	Mouse				NM_027629.3_psr1_s	9.7828	25	25	542	11
Nuc. Sugar	Nucleotide Synthesis	Pgm3 [phosphoglucomutase 3]	NM_028352	Mouse				NM_028352.3_psr1	10.8309	25	0	557	13
Nuc. Sugar	Nucleotide Synthesis	Pgm3 [phosphoglucomutase 3]	uc009qxn	Mouse				uc009qxn.1_psr1	8.9672	25	0	390	10
Nuc. Sugar	Nucleotide Synthesis	Pgm3 [phosphoglucomutase 3]	uc009qxo	Mouse				uc009qxo.1_psr1	11.1898	25	0	537	13
Nuc. Sugar	Nucleotide Synthesis	Pgm5 [phosphoglucomutase 5]	NM_175013	Mouse				NM_175013.2_psr1	10.4427	25	0	598	14
Nuc. Sugar	Nucleotide Synthesis	Pgm5 [phosphoglucomutase 5]	uc008hau	Mouse				uc008hau.1-psr1	11.647	25	0	597	13
Nuc. Sugar	Nucleotide Synthesis	Pmm1 [phosphomannomutase 1]	NM_013872	Mouse				NM_013872.2-psr1	12.0342	25	0	580	15
Nuc. Sugar	Nucleotide Synthesis	Pmm1 [phosphomannomutase 1]	uc007wxu	Mouse				uc007wxu.1_a	11.468	25	25	446	12
Nuc. Sugar	Nucleotide Synthesis	Pmm2 [phosphomannomutase 2]	NM_016881	Mouse				NM_016881.2_psr1	11.997	25	0	593	13
Nuc. Sugar	Nucleotide Synthesis	Renbp [renin binding protein; GlcNAc 2-epimerase]	NM_023132	Mouse				NM_023132.2_psr1_s	12.465	25	25	481	13
Nuc. Sugar	Nucleotide Synthesis	TSTA3 [GDP fucose synthetase; tissue specific transplantation antigen P35B]	NM_031201	Mouse				NM_031201.1_psr1	11.8414	25	0	566	15
Nuc. Sugar	Nucleotide Synthesis	Uap1 [UDP-N-acetylglucosamine pyrophosphorylase 1]	NM_133806	Mouse				NM_133806.4_psr1	11.1786	25	0	408	11
Nuc. Sugar	Nucleotide Synthesis	Uap1 [UDP-N-acetylglucosamine pyrophosphorylase 1]	uc007dlz	Mouse				uc007dlz.1_psr1	11.3346	25	0	551	13
Nuc. Sugar	Nucleotide Synthesis	Uap1l1 [UDP-N-acteylglucosamine pyrophosphorylase 1-like]	NM_001033293	Mouse				NM_001033293.2_psr1	11.3832	25	0	558	13
Nuc. Sugar	Nucleotide Synthesis	Ugdh [UDP-Glucose Dehydrogenase]	NM_009466	Mouse				NM_009466.2_psr1	10.1068	25	0	441	12
Nuc. Sugar	Nucleotide Synthesis	Ugp2 [UDP-glucose pyrophosphorylase 2; uridine diphosphoglucose pyrophosphorylase 2]	NM_139297	Mouse				NM_139297.4_psr1	10.8171	25	0	518	13
Nuc. Sugar	Nucleotide Synthesis	Uxs1 [UDP-Glucuronic acid Decarboxylase 1]	NM_026430	Mouse				NM_026430.3_psr1_s	12.4118	25	25	598	15
xAdhesion Molecule	Adhesion Molecule	Bsg [basigin; neurothein (CD147)]	NM_001077184	Mouse				NM_001077184.1_psr1_s	4.2272	25	25	312	5
xAdhesion Molecule	Adhesion Molecule	Cd2 [CD2 antigen; LFA-2]	NM_013486	Mouse				NM_013486.2-psr1	10.6241	25	0	592	13
xAdhesion Molecule	Adhesion Molecule	Cd48 [CD48 antigen; BCM1]	NM_007649	Mouse				NM_007649.4-psr1	12.7701	25	0	504	13
xAdhesion Molecule	Selectin & Selectin Ligands	Cd34 [CD34 antigen]	NM_133654	Mouse				NM_133654.3_psr1	11.8539	25	0	541	13
xAdhesion Molecule	Selectin & Selectin Ligands	Glycam1 [glycosylation dependent cell adhesion molec]	NM_008134	Mouse				NM_008134.2_s	9.3137	25	25	386	10
xAdhesion Molecule	Selectin & Selectin Ligands	Madcam1 [Mucosal vascular addressin cell adhesion molecule 1]	NM_013591	Mouse				NM_013591.2_psr1	9.2325	25	0	292	9
xAdhesion Molecule	Selectin & Selectin Ligands	Madcam1 [Mucosal vascular addressin cell adhesion molecule 1]	uc007fzg	Mouse				uc007fzg.1-psr1_a	10.0873	25	25	600	12
xAdhesion Molecule	Selectin & Selectin Ligands	Selplg [selectin platelet (p-selectin) ligand]	NM_009151	Mouse				NM_009151.3_psr1	9.6363	25	0	600	11
xAdhesion Molecule	Selectin & Selectin Ligands	Selplg [selectin platelet (p-selectin) ligand]	uc008yyr	Mouse				uc008yyr.1_psr1_a	11.5216	25	25	498	11
xAdhesion Molecule	Selectin & Selectin Ligands	Selplg [selectin platelet (p-selectin) ligand]	uc008yyt	Mouse				uc008yyt.1_psr1_a	7.1256	25	25	274	8
xAdhesion Molecule	Selectin Ligand	Emcn [Endomucin, Muc14]	NM_016885	Mouse				NM_016885.1_psr1	12.5305	25	0	582	14
xAdhesion Molecule	Selectin Ligand	Emcn [Endomucin]	uc008rmj	Mouse				uc008rmj.1_psr1	10.5476	25	0	574	14
xAdhesion Molecule	Selectin Ligand	Podxl2 [podocalyxin-like 2; Endoglycan]	NM_176973	Mouse				NM_176973.3_psr1_s	8.4589	25	25	483	11
xAdhesion Molecule	Selectin Ligand	Podxl2 [podocalyxin-like 2; Endoglycan]	uc009cvw	Mouse				uc009cvw.1-psr1	10.9019	25	0	562	13
xChemokine	C-CL&R	Ccl1 [chemokine (C-C motif) ligand 1]	NM_011329	Mouse				NM_011329.2	11.6235	25	0	498	14
xChemokine	C-CL&R	Ccl11 [small chemokine (C-C motif) ligand 11; Eotaxin-1]	NM_011330	Mouse				NM_011330.3-psr1	9.6664	25	0	556	13
xChemokine	C-CL&R	Ccl17 [chemokine (C-C motif) ligand 17]	NM_011332	Mouse				NM_011332.2_s	12.7306	25	25	492	13
xChemokine	C-CL&R	Ccl21a/c [ chemokine (C-C motif) ligand 21a/c (serine)]	NM_023052	Mouse				NM_023052.2_psr1_s	8.29	25	25	558	12
xChemokine	C-CL&R	Ccl21b [chemokine (C-C motif) ligand 21b (serine)]	NM_011124	Mouse				NM_011124.4_psr1_s	8.7734	25	25	576	11
xChemokine	C-CL&R	Ccl22 [chemokine (C-C motif) ligand 22]	NM_009137	Mouse				NM_009137.2_psr1	11.0883	25	0	596	15
xChemokine	C-CL&R	Ccl24 [chemokine (C-C motif) ligand 24]	NM_019577	Mouse				NM_019577.4_psr1	9.7322	25	0	543	11
xChemokine	C-CL&R	Ccl24 [chemokine (C-C motif) ligand 24]	uc008zyo	Mouse				uc008zyo.1_a	11.4149	25	25	431	13
xChemokine	C-CL&R	Ccl25 [chemokine (C-C motif) ligand 25]	NM_009138	Mouse				NM_009138.2-psr1	10.7813	25	0	422	12
xChemokine	C-CL&R	Ccl27 [chemokine (C-C motif) ligand 27]	NM_001048179	Mouse				NM_001048179.1	2.5232	25	0	103	4
xChemokine	C-CL&R	Ccl27 [chemokine (C-C motif) ligand 27]	NM_011336	Mouse				NM_011336.1	2.2758	25	0	101	3
xChemokine	C-CL&R	Ccl27 [chemokine (C-C motif) ligand 27]	NM_011336	Mouse				NM_011336.1_s	5.5943	25	25	253	7
xChemokine	C-CL&R	Ccr10 [chemokine (C-C motif) receptor 10]	NM_007721	Mouse				NM_007721.4_psr1	11.564	25	0	554	15
xChemokine	C-CL&R	Ccrl1 [chemokine (C-C motif) receptor-like 1]	NM_145700	Mouse				NM_145700.1_psr1_s	9.9989	25	25	579	10
xChemokine	CXCL&R	Cx3cl1 [chemokine (C-X3-C motif) ligand 1]	NM_009142	Mouse				NM_009142.3_psr1	9.9698	25	0	439	11
xChemokine	CXCL&R	Cx3cr1 [chemokine (C-X3-C) receptor 1]	NM_009987	Mouse				NM_009987.3_psr1_s	7.3591	25	25	201	7
xChemokine	CXCL&R	Cxcl1 [chemokine (C-X-C motif) ligand 1; (GRO beta)]	NM_008176	Mouse				NM_008176.2_psr1	7.8364	25	0	479	12
xChemokine	CXCL&R	Cxcl10 [chemokine (C-X-C motif) ligand 10; (IP-10)]	NM_021274	Mouse				NM_021274.1-psr1_a	10.0339	25	25	414	10
xChemokine	CXCL&R	Cxcl11 [chemokine (C-X-C motif) ligand 11; (I-TAC)]	NM_019494	Mouse				NM_019494.1_psr1	6.7256	25	0	470	10
xChemokine	CXCL&R	Cxcl12 [Chemokine (C-X-C motif) ligand 12; stromal cell derived factor 1 isoform alpha]	NM_001012477	Mouse				NM_001012477.1_psr1_a	12.0235	25	25	450	14
xChemokine	CXCL&R	Cxcl12 [Chemokine (C-X-C motif) ligand 12; stromal cell derived factor 1 isoform alpha]	NM_021704	Mouse				NM_021704.2_psr1	11.2545	25	0	558	14
xChemokine	CXCL&R	Cxcl13 [chemokine (C-X-C motif) ligand 13]	NM_018866	Mouse				NM_018866.2-psr1	12.4194	25	0	573	17
xChemokine	CXCL&R	Cxcl15 [chemokine (C-X-C motif) ligand 15; lungkine]	NM_011339	Mouse				NM_011339.2_psr1_s	12.1663	25	25	508	13
xChemokine	CXCL&R	Cxcl2 [chemokine (C-X-C motif) ligand 2]	NM_009140	Mouse				NM_009140.2-psr1_a	9.8663	25	25	545	12
xChemokine	CXCL&R	Cxcl4 [chemokine (C-X-C motif) ligand 4; (PF4)]	NM_019932	Mouse				NM_019932.4_s	11.7076	25	25	514	14
xChemokine	CXCL&R	Cxcl5 [chemokine (C-X-C motif) ligand 5; (ENA-78)]	NM_009141	Mouse				NM_009141.2_psr1	8.0178	25	0	434	11
xChemokine	CXCL&R	Cxcl9 [chemokine (C-X-C motif) ligand 9; Mig]	NM_008599	Mouse				NM_008599.4_psr1	10.6812	25	0	483	13
xChemokine	CXCL&R	Cxcr3 [chemokine (C-X-C motif) receptor 3]	NM_009910	Mouse				NM_009910.2_psr1	13.1276	25	0	494	14
xChemokine	CXCL&R	Cxcr4 [chemokine (C-X-C motif) receptor 4]	NM_009911	Mouse				NM_009911.3_psr1	9.643	25	0	473	12
xChemokine	CXCL&R	Cxcr5 (Blr1) [Burkitt lymphoma receptor 1]	NM_007551	Mouse				NM_007551.2_psr1	10.2205	25	0	535	13
xChemokine	CXCL&R	Cxcr6 [chemokine (C-X-C motif) receptor 6]	NM_030712	Mouse				NM_030712.4_psr1	10.4029	25	0	569	15
xChemokine	CXCL&R	Ppbp [pro-platelet basic protein]	NM_023785	Mouse				NM_023785.2-psr1	12.5204	25	0	523	14
xChemokine	MCP	Ccl12 [chemokine (C-C motif) ligand 12]	NM_011331	Mouse				NM_011331.2	11.0309	25	0	533	13
xChemokine	MCP	Ccl7 [chemokine (C-C motif) ligand 7]	NM_013654	Mouse				NM_013654.2_psr1_s	8.8576	25	25	460	12
xChemokine	MCP	Ccl8 [chemokine (C-C motif) ligand 8]	NM_021443	Mouse				NM_021443.2	12.061	25	0	499	14
xChemokine	MCP	Ccr2 [chemokine (C-C motif) receptor 2]	NM_009915	Mouse				NM_009915.2_psr1	11.175	25	0	566	15
xChemokine	MCP	Ccr2 [chemokine (C-C motif) receptor 2]	uc009shc	Mouse				uc009shc.1_psr1	11.7525	25	0	551	16
xChemokine	MIP	Ccl20 [chemokine (C-C motif) ligand 20]	NM_016960	Mouse				NM_016960.1_psr1_s	9.964	25	25	485	13
xChemokine	MIP	Ccl20/LARC [chemokine (C-C motif) ligand 20]	uc007bsm	Mouse				uc007bsm.1_psr1_s	7.7905	25	25	414	11
xChemokine	MIP	Ccl3 [chemokine (C-C motif) ligand 3; (LD78_MIP1a)]	NM_011337	Mouse				NM_011337.2_psr1	11.3559	25	0	587	13
xChemokine	MIP	Ccl4 [chemokine (C-C motif) ligand 4; (MIP1b)]	NM_013652	Mouse				NM_013652.2	11.6537	25	0	611	16
xChemokine	MIP	Ccl9 [chemokine (C-C motif) ligand 9; (MIP1 g)]	NM_011338	Mouse				NM_011338.2_psr1_s	9.1467	25	25	340	8
xChemokine	MIP	Ccr1 [chemokine (C-C motif) receptor 1]	NM_009912	Mouse				NM_009912.4_psr1	9.6313	25	0	565	15
xChemokine	MIP	Ccr1l1 [chemokine (C-C motif) receptor 1-like 1]	NM_007718	Mouse				NM_007718.2-psr1	13.2978	25	0	583	13
xChemokine	MIP	Ccr3 [CC chemokine receptor 3]	NM_009914	Mouse				NM_009914.4_psr1	11.1703	25	0	578	15
xChemokine	MIP	Ccr4 [chemokine (C-C motif) receptor 4]	NM_009916	Mouse				NM_009916.2_psr1	8.1021	25	0	544	12
xChemokine	MIP	Ccr5 [chemokine (C-C motif) receptor 5]	NM_009917	Mouse				NM_009917.5_psr1	8.1806	25	0	566	12
xChemokine	MIP	Ccr6 [chemokine (C-C motif) receptor 6]	NM_009835	Mouse				NM_009835.3_psr1_s	12.5535	25	25	592	14
xChemokine	MIP	Ccr7 [chemokine (C-C motif) receptor 7]	NM_007719	Mouse				NM_007719.2_psr1	10.3749	25	0	411	12
xChemokine	MIP	Ccr8 [chemokine (C-C motif) receptor 8]	NM_007720	Mouse				NM_007720.2-psr1	11.8796	25	0	551	14
xChemokine	MIP	Ccr9 [chemokine (C-C motif) receptor 9]	NM_009913	Mouse				NM_009913.5_psr1	5.6061	25	0	489	8
xChemokine	MIP	Ccr9 [chemokine (C-C motif) receptor 9]	NM_009913	Mouse				NM_009913.5_psr1_x	9.3268	25	12	564	12
xChemokine	MIP	Cxcl14 [Chemokine (C-X-C motif) ligand 14; MIP-2g; kidney-expressed chemokine CXC]	NM_019568	Mouse				NM_019568.2_psr1	9.4514	25	0	381	11
xChemokine	Miscellaneous	Cntfr [ciliary neurotrophic factor receptor]	NM_016673	Mouse				NM_016673.1_psr1	9.0927	25	0	544	9
xChemokine	Miscellaneous	Cntfr [ciliary neurotrophic factor receptor]	uc008sjg	Mouse				uc008sjg.1_a	9.3914	25	25	460	11
xChemokine	Miscellaneous	Erbb3 [v-erb-b2 erythroblastic leukemia viral oncogene]	NM_010153	Mouse				NM_010153.1_psr1	11.4883	25	0	589	14
xChemokine	Miscellaneous	Erbb4 [v-erb-a erythroblastic leukemia viral oncogene]	NM_010154	Mouse				NM_010154.1_psr1	11.0567	25	0	516	13
xChemokine	Miscellaneous	Kit [c-kit]	NM_021099	Mouse				NM_021099.2_psr1	11.0331	25	0	492	13
xChemokine	Miscellaneous	Ptprt [protein tyrosine phosphatase receptor type T]	NM_021464	Mouse				NM_021464.4_psr1	12.3445	25	0	570	15
xChemokine	Miscellaneous	Xcl1 [chemokine (C motif) ligand 1; Lymphotactin]	NM_008510	Mouse				NM_008510.1	10.8538	25	0	474	13
xChemokine	Miscellaneous	Xcr1 [chemokine (C motif) receptor 1; Lymphotactin Receptor}	NM_011798	Mouse				NM_011798.3_psr1_s	10.4963	25	25	462	12
xChemokine	RANTES	Ccl5 [chemokine (C-C motif) ligand 5; Tcell-specific protein (RANTES)]	NM_013653	Mouse				NM_013653.3	2.542	25	0	521	4
xChemokine	RANTES	Ccl5 [chemokine (C-C motif) ligand 5; Tcell-specific protein (RANTES)]	uc007kpi	Mouse				uc007kpi.1_s	8.6589	25	25	367	9
xCytokine	GDNF&R	Gdnf [glial cell line derived neurotrophic factor]	NM_010275	Mouse				NM_010275.2_psr1	10.965	25	0	511	14
xCytokine	GDNF&R	Gfra1 [glial cell line derived neurotrophic factor family receptor alphafamily receptor alpha 1]	NM_010279	Mouse				NM_010279.2_psr1_s	10.5623	25	25	363	11
xCytokine	GDNF&R	Gfra2 [GFRalpha2; glial cell line derived neurotrophic factor family receptor alpha 3	uc007upc	Mouse				uc007upc.1_psr1_s	8.8663	25	25	376	11
xCytokine	GDNF&R	Gfra2 [glial cell line derived neurotrophic factor family receptor alpha 2]	NM_008115	Mouse				NM_008115.2_psr1	5.1089	25	0	247	6
xCytokine	GDNF&R	Gfra2 [glial cell line derived neurotrophic factor family receptor alpha 2]	NM_008115	Mouse				NM_008115.2_psr1_x	10.2329	25	14	527	12
xCytokine	GDNF&R	Gfra3 [Glial cell line derived neurotrophic factor family receptor alpha 3]	NM_010280	Mouse				NM_010280.3_psr1	12.1694	25	0	585	17
xCytokine	GDNF&R	Gfra4 [Glial cell line derived neurotrophic factor family receptor alpha 4]	uc008mkd	Mouse				uc008mkd.1_psr1_a	1.8584	17	17	80	2
xCytokine	GDNF&R	Gfra4 [Glial cell line derived neurotrophic factor family receptor alpha 4]	uc008mkh	Mouse				uc008mkh.1_psr1_s	8.2945	25	25	262	8
xCytokine	GDNF&R	Gfra4 [Glial cell line derived neurotrophic factor family receptor alpha 4]	uc008mki	Mouse				uc008mki.1_a	2.6865	25	25	75	3
xCytokine	GDNF&R	Gfra4 [Glial cell line derived neurotrophic factor family receptor alpha 4]	uc008mkj	Mouse				uc008mkj.1_s	6.1455	25	25	526	9
xCytokine	Interferon	Ifnab [interferon alpha family gene B]	NM_008336	Mouse				NM_008336.2	4.5489	25	0	632	4
xCytokine	Interferon	Ifnab [interferon alpha family gene B]	NM_008336	Mouse				NM_008336.2_x	9.0817	25	13	657	10
xCytokine	Interferon	Ifnar1 [interferon (alpha and beta) receptor 1]	NM_010508	Mouse				NM_010508.2_psr1	12.623	25	0	533	16
xCytokine	Interferon	Ifnar1 [interferon (alpha and beta) receptor 1]	uc007zxo	Mouse				uc007zxo.1_psr1_a	8.6136	25	25	375	10
xCytokine	Interferon	Ifnar2 [interferon (alpha and beta) receptor 2]	NM_010509	Mouse				NM_010509.2_psr1_a	10.1531	25	25	358	11
xCytokine	Interferon	Ifnar2 [interferon (alpha and beta) receptor 2]	uc007zxg	Mouse				uc007zxg.1-psr1_a	10.1915	25	25	355	10
xCytokine	Interferon	Ifnb1 [interferon beta 1 fibroblast]	NM_010510	Mouse				NM_010510.1_psr1	12.2675	25	0	501	13
xCytokine	Interferon	Ifng [interferon gamma]	NM_008337	Mouse				NM_008337.3-psr1	10.7869	25	0	573	14
xCytokine	Interferon	Ifngr1 [interferon gamma receptor 1]	NM_010511	Mouse				NM_010511.2_psr1	10.448	25	0	545	14
xCytokine	Interferon	Ifngr2 [interferon gamma receptor 2]	NM_008338	Mouse				NM_008338.3_psr1	7.0217	25	0	569	11
xGrowth Factors & Receptors	Angiopoietin	Angpt1 [angiopoietin 1]	NM_009640	Mouse				NM_009640.3_psr1_s	9.797	25	25	544	11
xGrowth Factors & Receptors	Angiopoietin	Angpt2 [angiopoietin 2]	NM_007426	Mouse				NM_007426.3_psr1	9.9494	25	0	514	10
xGrowth Factors & Receptors	Angiopoietin	Angpt4 [angiopoietin 4]	NM_009641	Mouse				NM_009641.1_psr1	11.115	25	0	590	14
xGrowth Factors & Receptors	Angiopoietin	Angptl1 [angiopoietin-like 1]	NM_028333	Mouse				NM_028333.2_psr1_s	8.2578	25	25	554	11
xGrowth Factors & Receptors	Angiopoietin	Angptl1 [angiopoietin-like 1]	uc007ddc	Mouse				uc007ddc.1-psr1_a	11.0479	25	25	402	12
xGrowth Factors & Receptors	Angiopoietin	Angptl2 [angiopoietin-like 2]	NM_011923	Mouse				NM_011923.4_psr1_s	11.958	25	25	597	14
xGrowth Factors & Receptors	Angiopoietin	Angptl2 [angiopoietin-like 2]	uc008jhp	Mouse				uc008jhp.1_psr1	12.1342	25	0	564	16
xGrowth Factors & Receptors	Angiopoietin	Angptl2 [angiopoietin-like 2]	uc008jhq	Mouse				uc008jhq.1_psr1	12.6182	25	0	554	15
xGrowth Factors & Receptors	Angiopoietin	Angptl3 [angiopoietin-like 3]	NM_013913	Mouse				NM_013913.3_psr1	11.2257	25	0	578	14
xGrowth Factors & Receptors	Angiopoietin	Angptl4 [angiopoietin-like 4]	NM_020581	Mouse				NM_020581.1_psr1	12.1548	25	0	545	14
xGrowth Factors & Receptors	Angiopoietin	Angptl6 [angiopoietin-like 6]	NM_145154	Mouse				NM_145154.2_psr1	12.3124	25	0	594	13
xGrowth Factors & Receptors	Angiopoietin	Angptl7 [angiopoietin-like 7]	NM_001039554	Mouse				NM_001039554.3_psr1	8.6114	25	0	569	11
xGrowth Factors & Receptors	BMP	Bmp1 [bone morphogenetic protein 1]	NM_009755	Mouse				NM_009755.2_psr1	9.9039	25	0	557	13
xGrowth Factors & Receptors	BMP	Bmp10 [bone morphogenetic protein 10 preproprotein]	NM_009756	Mouse				NM_009756.2_psr1	12.2408	25	0	520	14
xGrowth Factors & Receptors	BMP	Bmp15 [bone morphogenetic protein 15]	NM_009757	Mouse				NM_009757.4_psr1_s	11.2395	25	25	455	11
xGrowth Factors & Receptors	BMP	Bmp2 [bone morphogenetic protein 2]	NM_007553	Mouse				NM_007553.2_psr1	12.0212	25	0	568	13
xGrowth Factors & Receptors	BMP	Bmp3 [bone morphogenetic protein 3]	NM_173404	Mouse				NM_173404.2_psr1	10.082	25	0	358	9
xGrowth Factors & Receptors	BMP	Bmp3 [bone morphogenetic protein 3]	uc008ygg	Mouse				uc008ygg.1_psr1	12.8907	25	0	577	14
xGrowth Factors & Receptors	BMP	Bmp4 [bone morphogenetic protein 4]	NM_007554	Mouse				NM_007554.2_psr1	9.9822	25	0	535	9
xGrowth Factors & Receptors	BMP	Bmp5 [bone morphogenetic protein 5]	NM_007555	Mouse				NM_007555.3_psr1_s	10.5816	25	25	545	14
xGrowth Factors & Receptors	BMP	Bmp6 [bone morphogenetic protein 6]	NM_007556	Mouse				NM_007556.2_psr1	11.9772	25	0	568	14
xGrowth Factors & Receptors	BMP	Bmp7 [bone morphogenetic protein 7]	NM_007557	Mouse				NM_007557.2_psr1	11.5794	25	0	517	14
xGrowth Factors & Receptors	BMP	Bmp7 [bone morphogenetic protein 7]	uc008odc	Mouse				uc008odc.1-psr1_a	9.5995	25	25	238	8
xGrowth Factors & Receptors	BMP	Bmp8a [bone morphogenetic protein 8a]	NM_007558	Mouse				NM_007558.2_psr1	11.6319	25	0	568	12
xGrowth Factors & Receptors	BMP	Bmp8b [bone morphogenetic protein 8b]	NM_007559	Mouse				NM_007559.4_psr1	11.6239	25	0	584	14
xGrowth Factors & Receptors	BMP	Bmpr1a [bone morphogenetic protein receptor type 1A]	NM_009758	Mouse				NM_009758.4_psr1	9.8621	25	0	562	13
xGrowth Factors & Receptors	BMP	Bmpr1a [bone morphogenetic protein receptor type 1A]	uc007tax	Mouse				uc007tax.1_psr1	11.9222	25	0	555	15
xGrowth Factors & Receptors	BMP	Bmpr1b [bone morphogenetic protein receptor type 1B]	NM_007560	Mouse				NM_007560.3_psr1_s	8.1033	25	25	562	10
xGrowth Factors & Receptors	BMP	Bmpr2 [bone morphogenic protein receptor type II]	NM_007561	Mouse				NM_007561.3_psr1	9.7254	25	0	565	13
xGrowth Factors & Receptors	EGF	Areg [Amphiregulin]	NM_009704	Mouse				NM_009704.3-psr1	12.183	25	0	488	13
xGrowth Factors & Receptors	EGF	Btc [betacellulin epidermal growth factor family]	NM_007568	Mouse				NM_007568.4_psr1	9.6994	25	0	414	12
xGrowth Factors & Receptors	EGF	Egfr [epidermal growth factor receptor isoform 1]	NM_207655	Mouse				NM_207655.2_psr1	10.6363	25	0	518	14
xGrowth Factors & Receptors	EGF	Egfr [epidermal growth factor receptor isoform 2]	NM_007912	Mouse				NM_007912.4_psr1	11.7663	25	0	512	13
xGrowth Factors & Receptors	EGF	Egfr [epidermal growth factor receptor]	uc007ibp	Mouse				uc007ibp.1	13.0473	25	0	682	16
xGrowth Factors & Receptors	EGF	Fbln5 [fibulin 5]	NM_011812	Mouse				NM_011812.3_psr1	12.5624	25	0	557	15
xGrowth Factors & Receptors	EGF	Fbln5 [fibulin 5]	uc007otq	Mouse				uc007otq.1_psr1	11.5628	25	0	598	15
xGrowth Factors & Receptors	EGF	Hbegf [heparin-binding EGF-like growth factor]	NM_010415	Mouse				NM_010415.1_psr1	11.9974	25	0	561	13
xGrowth Factors & Receptors	EGF	Hbegf [heparin-binding EGF-like growth factor]	uc008enm	Mouse				uc008enm.1_psr1	13.0023	25	0	544	14
xGrowth Factors & Receptors	EGF	Odz4 [odd Oz/ten-m homolog 4]	NM_011858	Mouse				NM_011858.3_psr1	3.3058	25	0	152	4
xGrowth Factors & Receptors	EGF	Odz4 [odd Oz/ten-m homolog 4]	NM_011858	Mouse				NM_011858.3_psr1_s	10.3209	25	25	597	12
xGrowth Factors & Receptors	EGF	Odz4 related transcript AK053790	uc009iis	Mouse				uc009iis.1_psr1	9.8902	25	0	494	12
xGrowth Factors & Receptors	EGF	Odz4 related transcript ten-m4	uc009iir	Mouse				uc009iir.1_psr1	11.7975	25	0	585	14
xGrowth Factors & Receptors	EGF	Odz4 related transcript ten-m4	uc009iit	Mouse				uc009iit.1_psr1_s	9.0397	25	25	347	9
xGrowth Factors & Receptors	FGF&R	Fgf1 [fibroblast growth factor 1]	NM_010197	Mouse				NM_010197.3_psr1	12.3642	25	0	498	15
xGrowth Factors & Receptors	FGF&R	Fgf10 [fibroblast growth factor 10]	NM_008002	Mouse				NM_008002.3_psr1_s	6.9152	25	25	432	10
xGrowth Factors & Receptors	FGF&R	Fgf11 [fibroblast growth factor 11]	NM_010198	Mouse				NM_010198.1	11.5831	25	0	641	14
xGrowth Factors & Receptors	FGF&R	Fgf12 [fibroblast growth factor 12]	NM_010199	Mouse				NM_010199.2_psr1	9.8222	25	0	586	14
xGrowth Factors & Receptors	FGF&R	Fgf12 [fibroblast growth factor 12]	uc007yvu	Mouse				uc007yvu.1_psr1	10.4075	25	0	542	13
xGrowth Factors & Receptors	FGF&R	Fgf13 [fibroblast growth factor 13]	NM_010200	Mouse				NM_010200.2_psr1	11.8843	25	0	577	14
xGrowth Factors & Receptors	FGF&R	Fgf14 [fibroblast growth factor 14]	NM_010201	Mouse				NM_010201.3_psr1_a	9.0256	25	25	571	13
xGrowth Factors & Receptors	FGF&R	Fgf14 [fibroblast growth factor 14]	NM_207667	Mouse				NM_207667.2_psr1	10.539	25	0	569	14
xGrowth Factors & Receptors	FGF&R	Fgf15 [fibroblast growth factor 15]	NM_008003	Mouse				NM_008003.2_psr1	12.1696	25	0	541	14
xGrowth Factors & Receptors	FGF&R	Fgf16 [fibroblast growth factor 16]	NM_030614	Mouse				NM_030614.2_psr1	11.3701	25	0	580	14
xGrowth Factors & Receptors	FGF&R	Fgf17 [fibroblast growth factor 17]	NM_008004	Mouse				NM_008004.4_psr1	9.1394	25	0	454	10
xGrowth Factors & Receptors	FGF&R	Fgf18 [fibroblast growth factor 18]	NM_008005	Mouse				NM_008005.1-psr1	10.8318	25	0	577	14
xGrowth Factors & Receptors	FGF&R	Fgf2 [fibroblast growth factor 2]	NM_008006	Mouse				NM_008006.2_s	9.8422	25	25	269	9
xGrowth Factors & Receptors	FGF&R	Fgf20 [fibroblast growth factor 20]	NM_030610	Mouse				NM_030610.1	10.0886	25	0	463	12
xGrowth Factors & Receptors	FGF&R	Fgf21 [fibroblast growth factor 21]	NM_020013	Mouse				NM_020013.4_psr1	11.6931	25	0	489	12
xGrowth Factors & Receptors	FGF&R	Fgf22 [fibroblast growth factor 22]	NM_023304	Mouse				NM_023304.1_a	9.2788	25	25	460	11
xGrowth Factors & Receptors	FGF&R	Fgf22 [fibroblast growth factor 22]	uc007fzq	Mouse				uc007fzq.1-psr1	11.3654	25	0	574	12
xGrowth Factors & Receptors	FGF&R	Fgf23 [fibroblast growth factor 23]	NM_022657	Mouse				NM_022657.3_psr1	13.112	25	0	593	16
xGrowth Factors & Receptors	FGF&R	Fgf3 [fibroblast growth factor 3]	NM_008007	Mouse				NM_008007.2-psr1	10.6238	25	0	509	14
xGrowth Factors & Receptors	FGF&R	Fgf4 [fibroblast growth factor 4]	NM_010202	Mouse				NM_010202.5_psr1	6.8847	25	0	460	9
xGrowth Factors & Receptors	FGF&R	Fgf5 [fibroblast growth factor 5]	NM_010203	Mouse				NM_010203.4_psr1_s	9.9014	25	25	593	13
xGrowth Factors & Receptors	FGF&R	Fgf6 [fibroblast growth factor 6]	NM_010204	Mouse				NM_010204.1-psr1_s	11.6962	25	25	573	12
xGrowth Factors & Receptors	FGF&R	Fgf7 [fibroblast growth factor 7]	NM_008008	Mouse				NM_008008.3_psr1_s	9.3236	25	25	489	12
xGrowth Factors & Receptors	FGF&R	Fgf7 [fibroblast growth factor 7]	uc008mdj	Mouse				uc008mdj.1_psr1_a	11.0446	25	25	590	13
xGrowth Factors & Receptors	FGF&R	Fgf8 [fibroblast growth factor 8]	NM_010205	Mouse				NM_010205.1-psr1	11.1176	25	0	544	12
xGrowth Factors & Receptors	FGF&R	Fgf9 [fibroblast growth factor 9]	NM_013518	Mouse				NM_013518.3_psr1	7.7227	25	0	180	6
xGrowth Factors & Receptors	FGF&R	Fgf9 [fibroblast growth factor 9]	NM_013518	Mouse				NM_013518.3_psr1_x	11.2737	25	9	438	11
xGrowth Factors & Receptors	FGF&R	Fgfr1 [fibroblast growth factor receptor 1]	NM_010206	Mouse				NM_010206.2_psr1_s	10.1866	25	25	417	10
xGrowth Factors & Receptors	FGF&R	Fgfr1 [fibroblast growth factor receptor 1]	uc009lgc	Mouse				uc009lgc.1-psr1_s	10.1899	25	25	559	10
xGrowth Factors & Receptors	FGF&R	Fgfr2 [fibroblast growth factor receptor 2]	NM_010207	Mouse				NM_010207.2_psr1_s	12.1156	25	25	569	15
xGrowth Factors & Receptors	FGF&R	Fgfr2 [fibroblast growth factor receptor 2]	uc009jzy	Mouse				uc009jzy.1_psr1_a	9.9486	25	25	525	11
xGrowth Factors & Receptors	FGF&R	Fgfr2 [fibroblast growth factor receptor 2]	uc009jzz	Mouse				uc009jzz.1_psr1	11.9326	25	0	528	14
xGrowth Factors & Receptors	FGF&R	Fgfr3 [fibroblast growth factor receptor 3]	NM_008010	Mouse				NM_008010.3_psr1	11.266	25	0	565	14
xGrowth Factors & Receptors	FGF&R	Fgfr4 [fibroblast growth factor receptor 4]	NM_008011	Mouse				NM_008011.2_psr1	12.1431	25	0	572	16
xGrowth Factors & Receptors	FGF&R	Fibp [FGF intracellular binding protein]	NM_021438	Mouse				NM_021438.3-psr1_x	13.3615	25	22	572	17
xGrowth Factors & Receptors	FGF&R	Fibp [FGF intracellular binding protein]	uc008gde	Mouse				uc008gde.1_psr1	9.7352	25	0	577	11
xGrowth Factors & Receptors	FGF&R	Fibp [FGF intracellular binding protein]	uc008gdf	Mouse				uc008gdf.1_psr1	11.8085	25	0	561	13
xGrowth Factors & Receptors	FGF&R	Fibp [FGF intracellular binding protein]	uc008gdj	Mouse				uc008gdj.1_a	7.7363	25	25	308	8
xGrowth Factors & Receptors	GDF	Gdf1 [growth differentiation factor 1]	NM_008107	Mouse				NM_008107.3_psr1	10.4275	25	0	569	13
xGrowth Factors & Receptors	GDF	Gdf10 [growth differentiation factor 10]	NM_145741	Mouse				NM_145741.2_psr1_s	7.0379	25	25	458	8
xGrowth Factors & Receptors	GDF	Gdf11 [growth differentiation factor 11]	NM_010272	Mouse				NM_010272.1_psr1	8.7382	25	0	563	12
xGrowth Factors & Receptors	GDF	Gdf15 [growth differentiation factor 15]	uc009mbb	Mouse				uc009mbb.1_psr1_a	9.4122	25	25	570	14
xGrowth Factors & Receptors	GDF	Gdf2 [growth differentiation factor 2]	NM_019506	Mouse				NM_019506.4_psr1	12.0969	25	0	567	15
xGrowth Factors & Receptors	GDF	Gdf3 [growth differentiation factor 3]	NM_008108	Mouse				NM_008108.4_psr1	5.3932	25	0	355	7
xGrowth Factors & Receptors	GDF	Gdf3 [growth differentiation factor 3]	NM_008108	Mouse				NM_008108.4_psr1_x	10.9402	25	14	424	11
xGrowth Factors & Receptors	GDF	Gdf5 [growth differentiation factor 5]	NM_008109	Mouse				NM_008109.1_psr1	11.0884	25	0	547	14
xGrowth Factors & Receptors	GDF	Gdf6 [growth differentiation factor 6]	NM_013526	Mouse				NM_013526.1_psr1_s	6.2289	25	25	412	9
xGrowth Factors & Receptors	GDF	Gdf7 [growth differentiation factor 7]	NM_013527	Mouse				NM_013527.1_psr1	9.688	25	0	594	11
xGrowth Factors & Receptors	GDF	Gdf9 [growth differentiation factor 9]	NM_008110	Mouse				NM_008110.2_psr1	10.415	25	0	534	12
xGrowth Factors & Receptors	GMCSF	Bdnf [brain derived neurotrophic factor]	NM_007540	Mouse				NM_007540.4_psr1	11.5984	25	0	538	13
xGrowth Factors & Receptors	GMCSF	Csf1 [colony stimulating factor 1]	NM_007778	Mouse				NM_007778.4_psr1_a	6.088	25	25	157	6
xGrowth Factors & Receptors	GMCSF	Csf1 [colony stimulating factor 1]	NM_007778	Mouse				NM_007778.4_psr1_s	7.6568	25	25	289	7
xGrowth Factors & Receptors	GMCSF	Csf1 [colony stimulating factor 1]	uc008qxl	Mouse				uc008qxl.1_psr1_s	8.3502	25	25	315	8
xGrowth Factors & Receptors	GMCSF	Csf1 [colony stimulating factor 1]	uc008qxm	Mouse				uc008qxm.1_psr1	8.9353	25	0	247	8
xGrowth Factors & Receptors	GMCSF	Csf1 [colony stimulating factor 1]	uc008qxn	Mouse				uc008qxn.1_psr1	8.8592	25	0	365	10
xGrowth Factors & Receptors	GMCSF	Csf1r [colony stimulating factor 1 receptor]	NM_001037859	Mouse				NM_001037859.2_psr1	12.482	25	0	587	16
xGrowth Factors & Receptors	GMCSF	Csf1r [colony stimulating factor 1 receptor]	uc008fbo	Mouse				uc008fbo.1_psr1_a	7.5828	25	25	191	7
xGrowth Factors & Receptors	GMCSF	Csf1r [colony stimulating factor 1 receptor]	uc008fbp	Mouse				uc008fbp.1_psr1	12.7957	25	0	591	15
xGrowth Factors & Receptors	GMCSF	Csf2 [colony stimulating factor 2]	NM_009969	Mouse				NM_009969.4-psr1	12.0747	25	0	470	13
xGrowth Factors & Receptors	GMCSF	Csf2ra [colony stimulating factor 2 receptor alpha]	NM_009970	Mouse				NM_009970.2_psr1	11.6019	25	0	552	13
xGrowth Factors & Receptors	GMCSF	Csf2rb [colony stimulating factor 2 receptor beta]	NM_007780	Mouse				NM_007780.4_psr1	11.2728	25	0	493	11
xGrowth Factors & Receptors	GMCSF	Csf2rb2 [colony stimulating factor 2 receptor beta 2]	NM_007781	Mouse				NM_007781.2_psr1	11.9413	25	0	548	13
xGrowth Factors & Receptors	GMCSF	Csf3 [colony stimulating factor 3]	NM_009971	Mouse				NM_009971.1_psr1	11.9105	25	0	584	15
xGrowth Factors & Receptors	GMCSF	Csf3r [ colony stimulating factor 3 receptor]	NM_007782	Mouse				NM_007782.2_psr1	9.4724	25	0	302	8
xGrowth Factors & Receptors	HGF	Hgf [hepatocyte growth factor]	NM_010427	Mouse				NM_010427.3_psr1	9.3219	25	0	474	13
xGrowth Factors & Receptors	HGF	Hgf [hepatocyte growth factor]	uc008wne	Mouse				uc008wne.1_psr1	11.6606	25	0	537	14
xGrowth Factors & Receptors	HGF	Hgf [hepatocyte growth factor]	uc008wnh	Mouse				uc008wnh.1_psr1	9.9626	25	0	583	15
xGrowth Factors & Receptors	HGF	Met [met proto-oncogene]	NM_008591	Mouse				NM_008591.2_psr1_s	11.0621	25	25	534	13
xGrowth Factors & Receptors	HGF	Met [met proto-oncogene]	uc009azq	Mouse				uc009azq.1_psr1_s	7.2009	25	25	307	7
xGrowth Factors & Receptors	HH/patched/smoothened	Dhh [desert hedgehog]	NM_007857	Mouse				NM_007857.4_psr1	6.4704	25	0	176	6
xGrowth Factors & Receptors	HH/patched/smoothened	Dhh [desert hedgehog]	NM_007857	Mouse				NM_007857.4_psr1_s	7.8737	25	25	542	8
xGrowth Factors & Receptors	HH/patched/smoothened	Ihh [Indian hedgehog]	NM_010544	Mouse				NM_010544.2_psr1	12.1396	25	0	503	13
xGrowth Factors & Receptors	HH/patched/smoothened	Ihh [Indian hedgehog]	uc007bnm	Mouse				uc007bnm.1_psr1	6.402	25	0	447	8
xGrowth Factors & Receptors	HH/patched/smoothened	Ptch1 [patched]	NM_008957	Mouse				NM_008957.2_psr1	10.38	25	0	563	12
xGrowth Factors & Receptors	HH/patched/smoothened	Ptch1 [patched]	uc007qxy	Mouse				uc007qxy.1_psr1	12.333	25	0	590	15
xGrowth Factors & Receptors	HH/patched/smoothened	Ptch2 [patched homolog 2]	NM_008958	Mouse				NM_008958.2_psr1	12.4401	25	0	532	14
xGrowth Factors & Receptors	HH/patched/smoothened	Shh [sonic hedgehog]	NM_009170	Mouse				NM_009170.3_psr1	5.808	25	0	411	7
xGrowth Factors & Receptors	HH/patched/smoothened	Shh [sonic hedgehog]	NM_009170	Mouse				NM_009170.3_psr1_x	9.1267	25	10	529	10
xGrowth Factors & Receptors	HH/patched/smoothened	Smo [smoothened]	NM_176996	Mouse				NM_176996.3_psr1	12.4202	25	0	519	14
xGrowth Factors & Receptors	IGF	Igf1 [insulin-like growth factor 1]	NM_010512	Mouse				NM_010512.4_psr1	10.8392	25	0	499	14
xGrowth Factors & Receptors	IGF	Igf1 [insulin-like growth factor 1]	NM_184052	Mouse				NM_184052.3-psr1	8.005	25	0	394	11
xGrowth Factors & Receptors	IGF	Igf1r [insulin-like growth factor I receptor]	NM_010513	Mouse				NM_010513.2_psr1	10.3148	25	0	575	13
xGrowth Factors & Receptors	IGF	Igf1r [insulin-like growth factor I receptor]	uc009hjb	Mouse				uc009hjb.1_psr1	12.7032	25	0	588	15
xGrowth Factors & Receptors	IGF	Igf2 [ insulin-like growth factor 2]	NM_010514	Mouse				NM_010514.2_psr1	12.2612	25	0	540	14
xGrowth Factors & Receptors	IGF	Igf2 [ insulin-like growth factor 2]	uc009kod	Mouse				uc009kod.1_psr1_a	10.6074	25	25	563	12
xGrowth Factors & Receptors	IGF	Igf2bp1 [insulin-like growth factor 2 mRNA binding protein 1]	NM_009951	Mouse				NM_009951.3_psr1	11.7166	25	0	595	13
xGrowth Factors & Receptors	IGF	Igf2bp2 [insulin-like growth factor 2 mRNA binding protein 2]	NM_183029	Mouse				NM_183029.2_psr1	8.4849	25	0	552	9
xGrowth Factors & Receptors	IGF	Igf2bp3 [insulin-like growth factor 2 mRNA binding]	NM_023670	Mouse				NM_023670.2_psr1_s	3.3816	25	25	184	4
xGrowth Factors & Receptors	IGF	Igf2bp3 [insulin-like growth factor 2 mRNA binding]	NM_023670	Mouse				NM_023670.2_psr1_x	10.9111	25	23	569	11
xGrowth Factors & Receptors	IGF	Igf2bp3 [insulin-like growth factor 2 mRNA binding]	uc009bwj	Mouse				uc009bwj.1_psr1	12.3178	25	0	546	15
xGrowth Factors & Receptors	IGF	Igf2bp3 [insulin-like growth factor 2 mRNA binding]	uc009bwk	Mouse				uc009bwk.1_psr1_s	6.8461	25	25	266	7
xGrowth Factors & Receptors	IGF	Igf2r [insulin-like growth factor 2 receptor]	NM_010515	Mouse				NM_010515.2_psr1	10.9275	25	0	466	13
xGrowth Factors & Receptors	IGF	Igfals [insulin-like growth factor binding protein acid labile subunit]	NM_008340	Mouse				NM_008340.3_psr1	10.9573	25	0	459	14
xGrowth Factors & Receptors	IGF	Igfbp1 [insulin-like growth factor binding protein 1]	NM_008341	Mouse				NM_008341.4_psr1	11.3076	25	0	555	15
xGrowth Factors & Receptors	IGF	Igfbp2 [insulin-like growth factor binding protein 2]	NM_008342	Mouse				NM_008342.2_psr1	9.2278	25	0	522	9
xGrowth Factors & Receptors	IGF	Igfbp3 [insulin-like growth factor binding protein 3]	NM_008343	Mouse				NM_008343.2_psr1	7.3251	25	0	344	11
xGrowth Factors & Receptors	IGF	Igfbp4 [insulin-like growth factor binding protein 4]	NM_010517	Mouse				NM_010517.3_psr1	2.0159	25	0	83	3
xGrowth Factors & Receptors	IGF	Igfbp4 [insulin-like growth factor binding protein 4]	NM_010517	Mouse				NM_010517.3_psr1_x	11.3972	25	21	558	13
xGrowth Factors & Receptors	IGF	Igfbp4 [insulin-like growth factor binding protein 4]	NM_010517	Mouse				NM_010517.3_psr1_s	3.143	19	19	246	4
xGrowth Factors & Receptors	IGF	Igfbp5 [insulin-like growth factor binding protein 5]	NM_010518	Mouse				NM_010518.2_psr1	9.5672	25	0	417	10
xGrowth Factors & Receptors	IGF	Igfbp6 [insulin-like growth factor binding protein 6]	NM_008344	Mouse				NM_008344.2-psr1	10.9725	25	0	546	13
xGrowth Factors & Receptors	IGF	Igfbp7 [insulin-like growth factor binding protein 7]	NM_008048	Mouse				NM_008048.2_psr1_s	9.6734	25	25	343	11
xGrowth Factors & Receptors	IGF	Igfbpl1 [insulin-like growth factor binding protein like 1]	NM_018741	Mouse				NM_018741.2_psr1	10.2862	25	0	585	12
xGrowth Factors & Receptors	IGF	Igfl3 [IGF-like family member 3]	NM_001003393	Mouse				NM_001003393.1	12.4015	25	0	556	15
xGrowth Factors & Receptors	Miscellaneous	MDK (neurite GF2)	NM_010784	Mouse				NM_010784.4-psr1_s	9.4165	25	25	484	12
xGrowth Factors & Receptors	Miscellaneous	NGF rec	NM_013609	Mouse				NM_013609.2-psr1	10.9305	25	0	600	13
xGrowth Factors & Receptors	PDGF	(PDGFC)	NM_019971	Mouse				NM_019971.2_psr1_s	9.6712	25	25	531	11
xGrowth Factors & Receptors	PDGF	(PDGFD)	NM_027924	Mouse				NM_027924.2_psr1	9.5008	25	0	590	14
xGrowth Factors & Receptors	PDGF	PDGFa polypep var1	NM_008808	Mouse				NM_008808.3-psr1	12.0317	25	0	583	15
xGrowth Factors & Receptors	PDGF	PDGFb polypep var2	NM_011057	Mouse				NM_011057.3_psr1	10.8069	25	0	490	11
xGrowth Factors & Receptors	PDGF	PDGFR alpha	NM_011058	Mouse				NM_011058.2_psr1	11.3291	25	0	527	12
xGrowth Factors & Receptors	PDGF	PDGFR beta	NM_008809	Mouse				NM_008809.1_psr1	9.2382	25	0	416	12
xGrowth Factors & Receptors	TGF beta	ACVR1 [activin A receptor, type 1]	NM_007394	Mouse				NM_007394.3_psr1	10.9169	25	0	490	13
xGrowth Factors & Receptors	TGF beta	Acvr2a [activin receptor IIA]	NM_007396	Mouse				NM_007396.4_psr1	9.2494	25	0	511	12
xGrowth Factors & Receptors	TGF beta	Acvr2b [activin receptor IIB]	NM_007397	Mouse				NM_007397.2_psr1	12.2499	25	0	497	14
xGrowth Factors & Receptors	TGF beta	Acvrl1 [activin A receptor type II-like 1]	NM_009612	Mouse				NM_009612.2_psr1_s	8.8515	25	25	557	10
xGrowth Factors & Receptors	TGF beta	Chrd [chordin]	NM_009893	Mouse				NM_009893.2_psr1	10.6736	25	0	439	12
xGrowth Factors & Receptors	TGF beta	Chrd [chordin]	uc007yrc	Mouse				uc007yrc.1_psr1	11.9762	25	0	494	12
xGrowth Factors & Receptors	TGF beta	Fst [follistatin]	NM_008046	Mouse				NM_008046.2_psr1_a	6.8376	25	25	346	7
xGrowth Factors & Receptors	TGF beta	Fst [follistatin]	uc007rxp	Mouse				uc007rxp.1_psr1_s	7.7116	25	25	558	9
xGrowth Factors & Receptors	TGF beta	Inhbc [inhibin beta-C]	NM_010565	Mouse				NM_010565.2_psr1	13.2837	25	0	527	14
xGrowth Factors & Receptors	TGF beta	Inhbe [inhibin beta E]	NM_008382	Mouse				NM_008382.2_psr1	9.9616	25	0	555	13
xGrowth Factors & Receptors	TGF beta	Magi2 [membrane associated guanylate kinase WW and PDZ]	NM_015823	Mouse				NM_015823.2_psr1	8.2074	25	0	520	12
xGrowth Factors & Receptors	TGF beta	Magi2 [membrane associated guanylate kinase WW and PDZ]	uc008wnx	Mouse				uc008wnx.1_psr1	12.7455	25	0	498	13
xGrowth Factors & Receptors	TGF beta	Nog [noggin]	NM_008711	Mouse				NM_008711.2_psr1	7.5027	25	0	309	8
xGrowth Factors & Receptors	TGF beta	Nog [noggin]	uc007kwh	Mouse				uc007kwh.1_a	10.4949	25	25	677	15
xGrowth Factors & Receptors	TGF beta	Pspn [persephin]	NM_008954	Mouse				NM_008954.1	11.442	25	0	460	13
xGrowth Factors & Receptors	TGF beta	Tgfb1 [transforming growth factor beta 1]	NM_011577	Mouse				NM_011577.1_psr1	12.3275	25	0	531	13
xGrowth Factors & Receptors	TGF beta	Tgfb2 [transforming growth factor beta 2]	NM_009367	Mouse				NM_009367.3_psr1_s	7.2159	25	25	435	10
xGrowth Factors & Receptors	TGF beta	Tgfb3 [transforming growth factor beta 3]	NM_009368	Mouse				NM_009368.2_psr1	12.5771	25	0	572	15
xGrowth Factors & Receptors	TGF beta	Tgfbr1 [transforming growth factor beta receptor I]	NM_009370	Mouse				NM_009370.2_psr1	10.5181	25	0	467	12
xGrowth Factors & Receptors	TGF beta	Tgfbr2 [transforming growth factor beta receptor II]	NM_009371	Mouse				NM_009371.2_psr1	11.1527	25	0	418	11
xGrowth Factors & Receptors	TGF beta	Tgfbr2 [transforming growth factor beta receptor II]	NM_029575	Mouse				NM_029575.2_psr1	12.6499	25	0	565	14
xGrowth Factors & Receptors	TGF beta	Tgfbr3 [transforming growth factor beta receptor III]	NM_011578	Mouse				NM_011578.2_psr1	12.1988	25	0	552	14
xGrowth Factors & Receptors	TGF beta	Tgfbr3 [transforming growth factor beta receptor III]	uc008yma	Mouse				uc008yma.1_psr1	12.2596	25	0	549	14
xGrowth Factors & Receptors	VEGF	Figf [c-fos induced growth factor]	NM_010216	Mouse				NM_010216.1_psr1	12.8576	25	0	537	14
xGrowth Factors & Receptors	VEGF	Flt3 [FMS-like tyrosine kinase 3]	NM_010229	Mouse				NM_010229.2_psr1	10.5772	25	0	578	13
xGrowth Factors & Receptors	VEGF	Flt3l [FMS-like tyrosine kinase 3 ligand; Flt3 ligand]	NM_013520	Mouse				NM_013520.2-psr1_a	6.652	25	25	358	7
xGrowth Factors & Receptors	VEGF	Flt3l [FMS-like tyrosine kinase 3 ligand; Flt3 ligand]	uc009gtn	Mouse				uc009gtn.1-psr1_x	11.9523	25	23	577	13
xGrowth Factors & Receptors	VEGF	Flt3l [FMS-like tyrosine kinase 3 ligand; Flt3 ligand]	uc009gto	Mouse				uc009gto.1-psr1_a	6.9437	25	25	214	6
xGrowth Factors & Receptors	VEGF	Flt3l [FMS-like tyrosine kinase 3 ligand; Flt3 ligand]	uc009gtq	Mouse				uc009gtq.1_psr1_a	9.2177	25	25	449	10
xGrowth Factors & Receptors	VEGF	Vegfa [vascular endothelial growth factor A]	NM_001025257	Mouse				NM_001025257.3_psr1	8.4347	25	0	533	12
xGrowth Factors & Receptors	VEGF	Vegfb [vascular endothelial growth factor B]	NM_011697	Mouse				NM_011697.2-psr1_a	11.4225	25	25	435	13
xGrowth Factors & Receptors	VEGF	Vegfc [vascular endothelial growth factor C]	NM_009506	Mouse				NM_009506.2_psr1	7.0017	25	0	221	7
xGrowth Factors & Receptors	WNT	Fzd1 [frizzled 1]	NM_021457	Mouse				NM_021457.3_psr1	10.5243	25	0	515	14
xGrowth Factors & Receptors	WNT	Fzd10 [frizzled 10]	NM_175284	Mouse				NM_175284.3_psr1_s	4.9773	25	25	305	8
xGrowth Factors & Receptors	WNT	Fzd10 [frizzled 10]	NM_175284	Mouse				NM_175284.3_psr1_x	10.3178	25	17	553	11
xGrowth Factors & Receptors	WNT	Fzd2 [frizzled 2]	NM_020510	Mouse				NM_020510.2_psr1	9.7613	25	0	416	10
xGrowth Factors & Receptors	WNT	Fzd3 [frizzled 3]	NM_021458	Mouse				NM_021458.1_psr1_a	10.5747	25	25	317	10
xGrowth Factors & Receptors	WNT	Fzd4 [frizzled 4]	NM_008055	Mouse				NM_008055.3_psr1	12.5768	25	0	587	16
xGrowth Factors & Receptors	WNT	Fzd5 [frizzled 5]	NM_001042659	Mouse				NM_001042659.1_psr1_s	10.4299	25	25	533	12
xGrowth Factors & Receptors	WNT	Fzd6 [frizzled 6]	NM_008056	Mouse				NM_008056.2_psr1	11.0236	25	0	534	13
xGrowth Factors & Receptors	WNT	Fzd7 [frizzled 7]	NM_008057	Mouse				NM_008057.3_psr1	11.0517	25	0	524	15
xGrowth Factors & Receptors	WNT	Fzd8 [frizzled 8]	NM_008058	Mouse				NM_008058.1_psr1	11.8707	25	0	599	14
xGrowth Factors & Receptors	WNT	Fzd9 [frizzled 9]	uc008zya	Mouse				uc008zya.1_psr1	11.7848	25	0	585	13
xGrowth Factors & Receptors	WNT	Wnt1 [wingless-related MMTV integration site 1]	NM_021279	Mouse				NM_021279.4_psr1	12.7589	25	0	577	15
xGrowth Factors & Receptors	WNT	Wnt10a [wingless related MMTV integration site 10a]	NM_009518	Mouse				NM_009518.1_psr1	12.2574	25	0	545	14
xGrowth Factors & Receptors	WNT	Wnt10b [wingless related MMTV integration site 10b]	NM_011720	Mouse				NM_011720.2_psr1	11.884	25	0	570	15
xGrowth Factors & Receptors	WNT	Wnt11 [wingless-related MMTV integration site 11]	NM_009519	Mouse				NM_009519.1_psr1	11.1895	25	0	497	13
xGrowth Factors & Receptors	WNT	Wnt16 [wingless-related MMTV integration site 16]	NM_053116	Mouse				NM_053116.3_psr1	12.739	25	0	494	14
xGrowth Factors & Receptors	WNT	Wnt16 [wingless-related MMTV integration site 16]	uc009baw	Mouse				uc009baw.1_psr1	11.441	25	0	556	15
xGrowth Factors & Receptors	WNT	Wnt2 [wingless-related MMTV integration site 2]	NM_023653	Mouse				NM_023653.4_psr1	10.5419	25	0	574	13
xGrowth Factors & Receptors	WNT	Wnt2b [wingless related MMTV integration site 2b]	NM_009520	Mouse				NM_009520.3_psr1	11.3025	25	0	578	15
xGrowth Factors & Receptors	WNT	Wnt3 [wingless-related MMTV integration site 3]	NM_009521	Mouse				NM_009521.1_psr1	10.242	25	0	456	13
xGrowth Factors & Receptors	WNT	Wnt3a [wingless-related MMTV integration site 3a]	NM_009522	Mouse				NM_009522.1_psr1	11.1783	25	0	459	13
xGrowth Factors & Receptors	WNT	Wnt4 [wingless-related MMTV integration site 4]	NM_009523	Mouse				NM_009523.1-psr1	12.251	25	0	573	14
xGrowth Factors & Receptors	WNT	Wnt5a [wingless-related MMTV integration site 5A]	NM_009524	Mouse				NM_009524.2_psr1_s	8.1977	25	25	583	11
xGrowth Factors & Receptors	WNT	Wnt5b [wingless-related MMTV integration site 5B]	NM_009525	Mouse				NM_009525.3_psr1	10.8589	25	0	513	12
xGrowth Factors & Receptors	WNT	Wnt6 [wingless-related MMTV integration site 6]	NM_009526	Mouse				NM_009526.3_psr1	6.4635	25	0	182	5
xGrowth Factors & Receptors	WNT	Wnt7a [wingless-related MMTV integration site 7A]	NM_009527	Mouse				NM_009527.3_psr1	11.1893	25	0	508	12
xGrowth Factors & Receptors	WNT	Wnt7b [wingless-related MMTV integration site 7B]	NM_009528	Mouse				NM_009528.2_psr1	10.7953	25	0	508	12
xGrowth Factors & Receptors	WNT	Wnt8a [wingless related MMTV integration site 8a]	NM_009290	Mouse				NM_009290.2_psr1	12.6549	25	0	503	14
xGrowth Factors & Receptors	WNT	Wnt8b [wingless related MMTV integration site 8b]	NM_011718	Mouse				NM_011718.1_psr1_s	8.5713	25	25	422	9
xGrowth Factors & Receptors	WNT	Wnt9a [wingless related MMTV integration site 9a]	NM_139298	Mouse				NM_139298.2_psr1	8.5657	25	0	466	8
xGrowth Factors & Receptors	WNT	Wnt9b [wingless related MMTV integration site 9b]	NM_011719	Mouse				NM_011719.3_psr1	11.8857	25	0	577	15
xInterleukin & Receptors	IL	Il10 [Interleukin-10]	NM_010548	Mouse				NM_010548.1_psr1	11.0046	25	0	554	13
xInterleukin & Receptors	IL	Il11 [interleukin 11]	NM_008350	Mouse				NM_008350.2-psr1	8.6699	25	0	545	11
xInterleukin & Receptors	IL	Il12a [Interleukin-12a]	NM_008351	Mouse				NM_008351.1_psr1	8.0172	25	0	370	10
xInterleukin & Receptors	IL	Il12b [Interleukin-12b]	NM_008352	Mouse				NM_008352.2_psr1	10.3241	25	0	585	13
xInterleukin & Receptors	IL	Il13 [Interleukin-13]	NM_008355	Mouse				NM_008355.2-psr1	10.4359	25	0	525	13
xInterleukin & Receptors	IL	Il15 [Interleukin-15]	NM_008357	Mouse				NM_008357.1-psr1	11.8454	25	0	483	13
xInterleukin & Receptors	IL	Il15 [Interleukin-15]	uc009mjm	Mouse				uc009mjm.1_psr1	10.4607	25	0	457	12
xInterleukin & Receptors	IL	Il16 [Interleukin-16]	NM_010551	Mouse				NM_010551.3_psr1	11.3307	25	0	502	13
xInterleukin & Receptors	IL	Il16 [Interleukin-16]	uc009idt	Mouse				uc009idt.1_psr1	11.0909	25	0	559	13
xInterleukin & Receptors	IL	Il17a [Interleukin-17a]	NM_010552	Mouse				NM_010552.3-psr1	7.0386	25	0	556	11
xInterleukin & Receptors	IL	Il17b [Interleukin-17b]	NM_019508	Mouse				NM_019508.1	10.5136	25	0	672	11
xInterleukin & Receptors	IL	Il17c [interleukin 17C]	NM_145834	Mouse				NM_145834.3	12.214	25	0	640	14
xInterleukin & Receptors	IL	Il17d [interleukin 17D]	NM_145837	Mouse				NM_145837.3-psr1	6.8975	25	0	480	8
xInterleukin & Receptors	IL	Il17f [interleukin 17F]	NM_145856	Mouse				NM_145856.2-psr1	10.893	25	0	428	14
xInterleukin & Receptors	IL	Il18 [interleukin 18]	NM_008360	Mouse				NM_008360.1_psr1_a	10.3923	25	25	582	11
xInterleukin & Receptors	IL	Il19 [interleukin 19]	NM_001009940	Mouse				NM_001009940.1-psr1	12.5445	25	0	552	13
xInterleukin & Receptors	IL	Il1a [interleukin 1 alpha]	NM_010554	Mouse				NM_010554.4_psr1	12.5416	25	0	533	13
xInterleukin & Receptors	IL	Il1b [Interleukin-1 beta]	NM_008361	Mouse				NM_008361.3_psr1_a	12.7666	25	25	534	13
xInterleukin & Receptors	IL	Il1f10 [interleukin 1 family member 10]	NM_153077	Mouse				NM_153077.2	10.8062	25	0	484	11
xInterleukin & Receptors	IL	Il1f5 [Interleukin 1 family member 5]	NM_019451	Mouse				NM_019451.1_psr1_s	10.1815	25	25	539	13
xInterleukin & Receptors	IL	Il1f6 [Interleukin 1 family member 6]	NM_019450	Mouse				NM_019450.3_psr1	11.9813	25	0	567	14
xInterleukin & Receptors	IL	Il1f8 [interleukin 1 family member 8]	NM_027163	Mouse				NM_027163.4_psr1	12.0043	25	0	595	16
xInterleukin & Receptors	IL	Il1f9 [interleukin 1 family member 9]	NM_153511	Mouse				NM_153511.2	11.79	25	0	616	14
xInterleukin & Receptors	IL	Il2 [Interleukin-2]	NM_008366	Mouse				NM_008366.2_psr1	10.6895	25	0	583	13
xInterleukin & Receptors	IL	Il20 [interleukin 20]	NM_021380	Mouse				NM_021380.1_psr1	12.8252	25	0	527	14
xInterleukin & Receptors	IL	Il21 [interleukin 21]	NM_021782	Mouse				NM_021782.2_psr1	9.3964	25	0	599	12
xInterleukin & Receptors	IL	Il21 [interleukin 21]	uc008pak	Mouse				uc008pak.1	12.8258	25	0	582	15
xInterleukin & Receptors	IL	Il22 [interleukin 22]	NM_016971	Mouse				NM_016971.1-psr1	8.7502	25	0	542	12
xInterleukin & Receptors	IL	Il23a [interleukin 23 alpha subunit p19]	NM_031252	Mouse				NM_031252.2_psr1	10.6627	25	0	519	14
xInterleukin & Receptors	IL	Il25 [Interleukin-25]	NM_080729	Mouse				NM_080729.2-psr1	11.7052	25	0	566	15
xInterleukin & Receptors	IL	Il27 [interleukin 27]	NM_145636	Mouse				NM_145636.1_psr1	10.937	25	0	552	13
xInterleukin & Receptors	IL	Il28a [interleukin 28A]	NM_001024673	Mouse				NM_001024673.2_s	8.5272	25	25	446	9
xInterleukin & Receptors	IL	Il28b [interleukin 28B]	NM_177396	Mouse				NM_177396.1	1.4615	23	0	244	3
xInterleukin & Receptors	IL	Il3 [Interleukin-3]	NM_010556	Mouse				NM_010556.4_psr1	12.464	25	0	583	14
xInterleukin & Receptors	IL	Il33 [interleukin 33]	NM_133775	Mouse				NM_133775.1_psr1	10.6232	25	0	582	14
xInterleukin & Receptors	IL	Il4 [Interleukin-4]	NM_021283	Mouse				NM_021283.1	12.7644	25	0	508	14
xInterleukin & Receptors	IL	Il5 Interleukin-5]	NM_010558	Mouse				NM_010558.1_psr1	10.4388	25	0	463	11
xInterleukin & Receptors	IL	Il6 [interleukin 6]	NM_031168	Mouse				NM_031168.1-psr1_a	9.387	25	25	564	13
xInterleukin & Receptors	IL	Il6st [Interleukin-6 (gp130); interleukin 6 signal transducer]	NM_010560	Mouse				NM_010560.2_psr1	11.7662	25	0	531	13
xInterleukin & Receptors	IL	Il6st [Interleukin-6 (gp130); interleukin 6 signal transducer]	uc007rwf	Mouse				uc007rwf.1_psr1	12.1833	25	0	557	14
xInterleukin & Receptors	IL	Il7 [Interleukin-7]	NM_008371	Mouse				NM_008371.4_psr1_s	9.8174	25	25	580	12
xInterleukin & Receptors	IL receptor	Il10ra [interleukin 10 receptor alpha]	NM_008348	Mouse				NM_008348.2_psr1	11.002	25	0	370	10
xInterleukin & Receptors	IL receptor	Il10rb [interleukin 10 receptor beta]	NM_008349	Mouse				NM_008349.4_psr1_s	11.6196	25	25	554	13
xInterleukin & Receptors	IL receptor	Il10rb [interleukin 10 receptor beta]	uc007zxj	Mouse				uc007zxj.1_psr1	13.1043	25	0	592	17
xInterleukin & Receptors	IL receptor	Il11ra2 [interleukin 11 receptor alpha chain 2]	NM_001100596	Mouse				NM_001100596.1_psr1	10.9739	25	0	545	14
xInterleukin & Receptors	IL receptor	Il11ra2 [interleukin 11 receptor alpha chain 2]	NM_010550	Mouse				NM_010550.2_psr1_s	9.8337	25	25	447	11
xInterleukin & Receptors	IL receptor	Il12rb1 [interleukin 12 receptor beta 1]	NM_008353	Mouse				NM_008353.2_psr1	11.7125	25	0	595	15
xInterleukin & Receptors	IL receptor	Il12rb2 [interleukin 12 receptor beta 2]	NM_008354	Mouse				NM_008354.3_psr1	12.9897	25	0	584	16
xInterleukin & Receptors	IL receptor	Il13ra1 [interleukin 13 receptor alpha 1]	NM_133990	Mouse				NM_133990.4_psr1_s	7.8204	25	25	376	8
xInterleukin & Receptors	IL receptor	Il13ra2 [interleukin 13 receptor alpha 2]	NM_008356	Mouse				NM_008356.2_psr1	10.283	25	0	558	15
xInterleukin & Receptors	IL receptor	Il15ra [interleukin 15 receptor alpha chain ]	NM_008358	Mouse				NM_008358.1_psr1_a	10.1748	25	25	380	11
xInterleukin & Receptors	IL receptor	Il15ra [interleukin 15 receptor alpha chain ]	NM_133836	Mouse				NM_133836.1_psr1_a	11.8853	25	25	431	13
xInterleukin & Receptors	IL receptor	Il15ra [interleukin 15 receptor alpha chain ]	uc008iiw	Mouse				uc008iiw.1_psr1	10.5501	25	0	445	12
xInterleukin & Receptors	IL receptor	Il17ra [interleukin 17 receptor]	NM_008359	Mouse				NM_008359.1_psr1	11.8189	25	0	563	15
xInterleukin & Receptors	IL receptor	Il17rb [interleukin 17 receptor B]	NM_019583	Mouse				NM_019583.3_psr1_s	9.971	25	25	504	12
xInterleukin & Receptors	IL receptor	Il17rc [interleukin 17 receptor C]	NM_134159	Mouse				NM_134159.2_psr1	10.2491	25	0	590	12
xInterleukin & Receptors	IL receptor	Il17rc [interleukin 17 receptor C]	uc009dgk	Mouse				uc009dgk.1_psr1_a	12.1733	25	25	565	13
xInterleukin & Receptors	IL receptor	Il17rd [interleukin 17 receptor D]	NM_134437	Mouse				NM_134437.3_psr1	10.5202	25	0	576	13
xInterleukin & Receptors	IL receptor	Il17rd [interleukin 17 receptor D]	uc007stk	Mouse				uc007stk.1_psr1	9.419	25	0	472	11
xInterleukin & Receptors	IL receptor	Il17rd [interleukin 17 receptor D]	uc007stm	Mouse				uc007stm.1_psr1	11.6804	25	0	558	13
xInterleukin & Receptors	IL receptor	Il17re [interleukin 17 receptor E]	NM_001034029	Mouse				NM_001034029.1_psr1_s	10.9896	25	25	576	10
xInterleukin & Receptors	IL receptor	Il17re [interleukin 17 receptor E]	NM_145826	Mouse				NM_145826.5_psr1_s	6.7914	25	25	388	9
xInterleukin & Receptors	IL receptor	Il18r1 [interleukin 18 receptor 1]	NM_008365	Mouse				NM_008365.1_psr1	9.5822	25	0	516	11
xInterleukin & Receptors	IL receptor	Il18r1 [interleukin 18 receptor 1]	uc007aue	Mouse				uc007aue.1-psr1_a	10.0397	25	25	333	10
xInterleukin & Receptors	IL receptor	Il18r1 [interleukin 18 receptor 1]	uc007aug	Mouse				uc007aug.1_psr1	9.3729	25	0	519	10
xInterleukin & Receptors	IL receptor	Il18rap [interleukin 18 receptor accessory protein]	NM_010553	Mouse				NM_010553.2_psr1	13.2862	25	0	599	16
xInterleukin & Receptors	IL receptor	Il18rap [interleukin 18 receptor accessory protein]	uc007aui	Mouse				uc007aui.1_psr1	9.5291	25	0	545	13
xInterleukin & Receptors	IL receptor	Il18rap [interleukin 18 receptor accessory protein]	uc007auj	Mouse				uc007auj.1_psr1_a	8.2754	25	25	320	9
xInterleukin & Receptors	IL receptor	Il1r1 [interleukin 1 receptor type I]	NM_008362	Mouse				NM_008362.2_psr1	10.3614	25	0	399	12
xInterleukin & Receptors	IL receptor	Il1r2 [interleukin 1 receptor type II]	NM_010555	Mouse				NM_010555.4_psr1	12.3619	25	0	451	12
xInterleukin & Receptors	IL receptor	Il1rap [interleukin 1 receptor accessory protein]	NM_008364	Mouse				NM_008364.1_psr1	10.6965	25	0	550	14
xInterleukin & Receptors	IL receptor	Il1rap [interleukin 1 receptor accessory protein]	NM_134103	Mouse				NM_134103.1_psr1	9.5943	25	0	540	11
xInterleukin & Receptors	IL receptor	Il1rap [interleukin 1 receptor accessory protein]	uc007yvf	Mouse				uc007yvf.1_psr1_a	11.7905	25	25	500	13
xInterleukin & Receptors	IL receptor	Il1rap [interleukin 1 receptor accessory protein]	uc007yvg	Mouse				uc007yvg.1_psr1	12.0618	25	0	600	14
xInterleukin & Receptors	IL receptor	Il1rapl2 [interleukin 1 receptor accessory protein-like 2]	NM_030688	Mouse				NM_030688.1_psr1	11.2483	25	0	567	13
xInterleukin & Receptors	IL receptor	Il1rapl2 [interleukin 1 receptor accessory protein-like 2]	uc009ujt	Mouse				uc009ujt.1_psr1	10.1394	25	0	581	15
xInterleukin & Receptors	IL receptor	Il1rapl2 [interleukin 1 receptor accessory protein-like 2]	uc009uju	Mouse				uc009uju.1_psr1_a	8.711	25	25	285	8
xInterleukin & Receptors	IL receptor	Il1rl1 [interleukin 1 receptor-like 1]	NM_001025602	Mouse				NM_001025602.1_psr1	10.4969	25	0	468	12
xInterleukin & Receptors	IL receptor	Il1rl1 [interleukin 1 receptor-like 1]	NM_010743	Mouse				NM_010743.1_psr1_s	11.6723	25	25	539	14
xInterleukin & Receptors	IL receptor	Il1rl2 [interleukin 1 receptor-like 2]	NM_133193	Mouse				NM_133193.3_psr1	12.0142	25	0	574	15
xInterleukin & Receptors	IL receptor	Il1rn [interleukin 1 receptor antagonist]	NM_031167	Mouse				NM_031167.4_psr1_a	9.7214	25	25	487	13
xInterleukin & Receptors	IL receptor	Il20ra [interleukin 20 receptor alpha]	NM_172786	Mouse				NM_172786.2_psr1	11.1759	25	0	436	12
xInterleukin & Receptors	IL receptor	Il20rb [interleukin 20 receptor beta ]	NM_001033543	Mouse				NM_001033543.3_psr1_s	7.2058	25	25	489	10
xInterleukin & Receptors	IL receptor	Il20rb [interleukin 20 receptor beta ]	uc009rev	Mouse				uc009rev.1-psr1	10.3285	25	0	442	11
xInterleukin & Receptors	IL receptor	Il21r [interleukin 21 receptor]	NM_021887	Mouse				NM_021887.1_psr1	5.1779	25	0	411	7
xInterleukin & Receptors	IL receptor	Il21r [interleukin 21 receptor]	NM_021887	Mouse				NM_021887.1_psr1_x	9.2003	25	13	567	10
xInterleukin & Receptors	IL receptor	Il21r [interleukin 21 receptor]	uc009jqe	Mouse				uc009jqe.1_psr1	12.3084	25	0	565	16
xInterleukin & Receptors	IL receptor	Il21r [interleukin 21 receptor]	uc009jqf	Mouse				uc009jqf.1_psr1_a	12.3915	25	25	585	17
xInterleukin & Receptors	IL receptor	Il22ra1 [interleukin 22 receptor alpha 1]	NM_178257	Mouse				NM_178257.1_psr1	11.7162	25	0	577	16
xInterleukin & Receptors	IL receptor	Il22ra2 [interleukin 22 receptor alpha 2]	NM_178258	Mouse				NM_178258.5_psr1	10.9192	25	0	531	14
xInterleukin & Receptors	IL receptor	Il23r [interleukin 23 receptor]	NM_144548	Mouse				NM_144548.1_psr1	11.1211	25	0	540	14
xInterleukin & Receptors	IL receptor	Il27ra [interleukin 27 receptor alpha]	NM_016671	Mouse				NM_016671.2_psr1	11.2606	25	0	492	14
xInterleukin & Receptors	IL receptor	Il28ra [interleukin 28 receptor alpha]	NM_174851	Mouse				NM_174851.2_psr1_s	9.2475	25	25	419	10
xInterleukin & Receptors	IL receptor	Il2ra [interleukin 2 receptor alpha chain]	NM_008367	Mouse				NM_008367.2_psr1	11.5932	25	0	558	14
xInterleukin & Receptors	IL receptor	Il2rb [interleukin 2 receptor beta chain]	NM_008368	Mouse				NM_008368.3_psr1	10.2876	25	0	455	11
xInterleukin & Receptors	IL receptor	Il2rg [interleukin 2 receptor gamma chain]	NM_013563	Mouse				NM_013563.3_psr1	10.4998	25	0	474	10
xInterleukin & Receptors	IL receptor	Il2rg [interleukin 2 receptor gamma chain]	uc009txd	Mouse				uc009txd.1_psr1_s	7.3636	25	25	600	9
xInterleukin & Receptors	IL receptor	Il31ra [interleukin 31 receptor A]	NM_139299	Mouse				NM_139299.1_psr1	13.0282	25	0	575	15
xInterleukin & Receptors	IL receptor	Il31ra [interleukin 31 receptor A]	uc007rwj	Mouse				uc007rwj.1_psr1	8.0497	25	0	411	10
xInterleukin & Receptors	IL receptor	Il31ra [interleukin 31 receptor A]	uc007rwk	Mouse				uc007rwk.1_psr1_a	10.3007	25	25	317	10
xInterleukin & Receptors	IL receptor	Il3ra [interleukin 3 receptor alpha chain]	NM_008369	Mouse				NM_008369.1_psr1	11.4016	25	0	595	14
xInterleukin & Receptors	IL receptor	Il4ra [interleukin 4 receptor alpha]	NM_001008700	Mouse				NM_001008700.3_psr1	10.1333	25	0	482	11
xInterleukin & Receptors	IL receptor	Il4ra [interleukin 4 receptor alpha]	uc009jqb	Mouse				uc009jqb.1_psr1_s	9.6126	25	25	422	11
xInterleukin & Receptors	IL receptor	Il5ra [interleukin 5 receptor alpha]	NM_008370	Mouse				NM_008370.2_psr1	7.3041	25	0	579	11
xInterleukin & Receptors	IL receptor	Il6ra [Interleukin-6 R alpha]	NM_010559	Mouse				NM_010559.2_psr1	4.7025	25	0	306	6
xInterleukin & Receptors	IL receptor	Il6ra [Interleukin-6 R alpha]	NM_010559	Mouse				NM_010559.2_psr1_s	5.5666	25	25	318	7
xInterleukin & Receptors	IL receptor	Il6ra [Interleukin-6 R alpha]	NM_010559	Mouse				NM_010559.2_psr1_x	10.8483	25	16	531	14
xInterleukin & Receptors	IL receptor	Il7r [interleukin 7 receptor]	NM_008372	Mouse				NM_008372.3_psr1	11.8937	25	0	590	13
xInterleukin & Receptors	IL receptor	Il7r [interleukin 7 receptor]	uc007vfp	Mouse				uc007vfp.1_psr1_s	10.6831	25	25	413	11
xInterleukin & Receptors	IL receptor	Il8ra [interleukin 8 receptor alpha]	NM_178241	Mouse				NM_178241.4-psr1	13.6607	25	0	534	15
xInterleukin & Receptors	IL receptor	Il8rb [interleukin 8 receptor beta]	NM_009909	Mouse				NM_009909.3_psr1	5.5804	25	0	565	7
xInterleukin & Receptors	IL receptor	Il8rb [interleukin 8 receptor beta]	NM_009909	Mouse				NM_009909.3_psr1_x	9.5097	25	12	593	14
xInterleukin & Receptors	IL receptor	Il9r [interleukin 9 receptor]	NM_008374	Mouse				NM_008374.1_psr1	12.8048	25	0	596	14
xProteoglycan	BMPG	Agrn [Agrin]	NM_021604	Mouse				NM_021604.2_psr1	11.4368	25	0	541	15
xProteoglycan	BMPG	Agrn [Agrin]	uc008wgg	Mouse				uc008wgg.1_psr1	12.0019	25	0	552	14
xProteoglycan	BMPG	Agrn [Agrin]	uc008wgh	Mouse				uc008wgh.1_psr1	12.1894	25	0	570	15
xProteoglycan	BMPG	Bamacan short (CSPG6; Smc3)	NM_007790	Mouse				NM_007790.3_psr1	12.0269	25	0	589	14
xProteoglycan	BMPG	Col18a1 [Collagen 18a1, procollagen type XVIII alpha 1]	NM_001109991	Mouse				NM_001109991.1_psr1	12.0221	25	0	558	14
xProteoglycan	BMPG	Perlecan (HSPG2)	uc008vjf	Mouse				uc008vjf.1_psr1	9.639	25	0	554	11
xProteoglycan	Glypican	Gpc1 [Glypican-1]	NM_016696	Mouse				NM_016696.4_psr1	11.7133	25	0	575	14
xProteoglycan	Glypican	Gpc2 (Glypican-2, cerebroglycan)	uc009afl	Mouse				uc009afl.1_psr1	11.0053	25	0	440	12
xProteoglycan	Glypican	Gpc2 [Glypican-2, cerebroglycan]	NM_172412	Mouse				NM_172412.2_psr1	7.8779	25	0	478	11
xProteoglycan	Glypican	Gpc3 [Glypican-3, OCI-5]	NM_016697	Mouse				NM_016697.2_psr1_s	7.7676	25	25	470	9
xProteoglycan	Glypican	Gpc3 [Glypican-3, OCI-5]	uc009teh	Mouse				uc009teh.1_psr1	10.6069	25	0	445	11
xProteoglycan	Glypican	Gpc4 [Glypican-4]	NM_008150	Mouse				NM_008150.1_psr1	10.4449	25	0	546	14
xProteoglycan	Glypican	Gpc5 [Glypican-5]	NM_175500	Mouse				NM_175500.3_psr1	11.0174	25	0	573	14
xProteoglycan	Glypican	Gpc5 [Glypican-5]	uc007uyh	Mouse				uc007uyh.1_psr1	7.9679	25	0	550	13
xProteoglycan	Glypican	Gpc6 [Glypican-6]	NM_011821	Mouse				NM_011821.2_psr1_s	10.8908	25	25	461	13
xProteoglycan	Glypican	Gpc6 [Glypican-6]	uc007uyj	Mouse				uc007uyj.1_psr1	11.7687	25	0	543	14
xProteoglycan	Miscellaneous	Spock3 [Testican-3, sparc/osteonectin cwcv and kazal-like domains]	NM_023689	Mouse				NM_023689.2_psr1_s	7.6318	25	25	298	9
xProteoglycan	Miscellaneous	CD44 (Epican)	NM_001039151	Mouse				NM_001039151.1_psr1	7.7634	25	0	421	11
xProteoglycan	Miscellaneous	CD44 (Epican)	uc008lik	Mouse				uc008lik.1_psr1	12.2282	25	0	527	17
xProteoglycan	Miscellaneous	Cd74 [CD74 antigen]	NM_010545	Mouse				NM_010545.3-psr1_s	7.3148	25	25	546	8
xProteoglycan	Miscellaneous	Col14a1 [procollagen type XIV alpha 1]	NM_181277	Mouse				NM_181277.2_psr1_s	11.4829	25	25	557	14
xProteoglycan	Miscellaneous	Col14a1 [procollagen type XIV alpha 1]	uc007vse	Mouse				uc007vse.1_psr1_s	10.0825	25	25	532	10
xProteoglycan	Miscellaneous	Col9a2 [procollagen type IX alpha 2]	NM_007741	Mouse				NM_007741.1_psr1	8.0091	25	0	536	12
xProteoglycan	Miscellaneous	Cspg4 [NG2, chondroitin sulfate proteoglycan 4]	NM_139001	Mouse				NM_139001.2_psr1_a	10.2518	25	25	446	12
xProteoglycan	Miscellaneous	Cspg4 [NG2, chondroitin sulfate proteoglycan 4]	uc009ptn	Mouse				uc009ptn.1_psr1	11.3748	25	0	523	12
xProteoglycan	Miscellaneous	Dag1 [dystroglycan 1]	NM_010017	Mouse				NM_010017.3_psr1	7.7123	25	0	495	11
xProteoglycan	Miscellaneous	Esm1 [Endocan, endothelial cell-specific molecule 1]	NM_023612	Mouse				NM_023612.3_psr1	4.7542	25	0	277	8
xProteoglycan	Miscellaneous	Esm1 [Endocan, endothelial cell-specific molecule 1]	NM_023612	Mouse				NM_023612.3_psr1_s	6.1662	25	25	257	7
xProteoglycan	Miscellaneous	Fcmd [Fukuyama type congenital muscular dystrophy]	NM_139309	Mouse				NM_139309.4_psr1	7.6852	25	0	259	8
xProteoglycan	Miscellaneous	Fcmd [Fukuyama type congenital muscular dystrophy]	uc008sxf	Mouse				uc008sxf.1_psr1	12.0567	25	0	411	12
xProteoglycan	Miscellaneous	Large [like-glycosyltransferase]	uc009mgt	Mouse				uc009mgt.1_psr1	11.1384	25	0	539	13
xProteoglycan	Miscellaneous	Lepre1 [Leprecan-1]	NM_001042411	Mouse				NM_001042411.1_psr1_a	12.3417	25	25	552	13
xProteoglycan	Miscellaneous	Prg4 [Lubricin, proteoglycan 4]	NM_001110146	Mouse				NM_001110146.1_psr1	6.6592	25	0	567	9
xProteoglycan	Miscellaneous	Prg4 [Lubricin, proteoglycan 4]	uc007cyi	Mouse				uc007cyi.1_psr1	5.44	25	0	204	6
xProteoglycan	Miscellaneous	Prg4 [Lubricin, proteoglycan 4]	uc007cyi	Mouse				uc007cyi.1_psr1_x	6.3326	25	7	598	11
xProteoglycan	Miscellaneous	Ptprz1 [Phosphacan, protein tyrosine phosphatase receptor type Z]	NM_001081306	Mouse				NM_001081306.1_psr1	9.6123	25	0	496	11
xProteoglycan	Miscellaneous	Ptprz1 [Phosphacan, protein tyrosine phosphatase receptor type Z]	uc009bba	Mouse				uc009bba.1_psr1	8.1128	25	0	550	11
xProteoglycan	Miscellaneous	Spock1 [Testican-1, sparc/osteonectin cwcv and kazal-like domains]	NM_009262	Mouse				NM_009262.2_psr1	12.7701	25	0	511	14
xProteoglycan	Miscellaneous	Spock1 [Testican-1, sparc/osteonectin cwcv and kazal-like domains]	uc007qtc	Mouse				uc007qtc.1_psr1	12.1498	25	0	571	14
xProteoglycan	Miscellaneous	Spock1 [Testican-1, sparc/osteonectin cwcv and kazal-like domains]	uc007qte	Mouse				uc007qte.1_psr1	10.8906	25	0	497	13
xProteoglycan	Miscellaneous	Spock2 [Testican-2, sparc/osteonectin cwcv and kazal-like domains]	NM_052994	Mouse				NM_052994.2_psr1	7.2353	25	0	287	7
xProteoglycan	Miscellaneous	Spock2 [Testican-2, sparc/osteonectin cwcv and kazal-like domains]	uc007fek	Mouse				uc007fek.1_psr1_s	10.0453	25	25	295	9
xProteoglycan	Miscellaneous	Srgn [Serglycin]	NM_011157	Mouse				NM_011157.2_psr1	11.185	25	0	600	16
xProteoglycan	SLRP	Bgn [Biglycan, PGI]	NM_007542	Mouse				NM_007542.4_psr1	9.1656	25	0	585	8
xProteoglycan	SLRP	Bgn [Biglycan, PGI]	uc009tlx	Mouse				uc009tlx.1_psr1_a	9.6872	25	25	561	10
xProteoglycan	SLRP	DCN [Decorin, PGII]	NM_007833	Mouse				NM_007833.4_psr1_s	9.8554	25	25	567	12
xProteoglycan	SLRP	Fmod [Fibromodulin]	NM_021355	Mouse				NM_021355.3_psr1	10.3512	25	0	575	9
xProteoglycan	SLRP	Lum [Lumican]	NM_008524	Mouse				NM_008524.2_psr1	9.1494	25	0	489	12
xProteoglycan	Syndecan	Sdc1 [Syndecan-1]	NM_011519	Mouse				NM_011519.2_psr1	11.3284	25	0	485	15
xProteoglycan	Syndecan	Sdc2 [Syndecan-2]	NM_008304	Mouse				NM_008304.2_psr1	10.1021	25	0	430	11
xProteoglycan	Syndecan	Sdc3 [Syndecan-3]	NM_011520	Mouse				NM_011520.3_psr1	9.3175	25	0	550	12
xProteoglycan	Syndecan	Sdc3 [Syndecan-3]	uc008uzs	Mouse				uc008uzs.1_psr1	12.4644	25	0	535	13
xProteoglycan	Syndecan	Sdc4 [Syndecan-4]	NM_011521	Mouse				NM_011521.2_psr1	11.7482	25	0	600	14
xSulfotransferase	Sulfo-T cytosolic	Sult1a1 [phenol sulfotransferase]	NM_133670	Mouse				NM_133670.1_psr1_a	8.795	25	25	274	8
xSulfotransferase	Sulfo-T cytosolic	Sult1a1 [phenol sulfotransferase]	uc009jsf	Mouse				uc009jsf.1-psr1_a	10.7931	25	25	493	12
xSulfotransferase	Sulfo-T cytosolic	Sult1b1 [thyroid hormone sulfotransferase]	NM_019878	Mouse				NM_019878.4_psr1	9.4896	25	0	518	14
xSulfotransferase	Sulfo-T cytosolic	Sult1c1 [cytosolic sulfotransferase family 1C]	NM_018751	Mouse	Two SultC1 genes map to different locations despite having the same accno!			NM_018751.2_psr1	6.5503	25	0	404	9
xSulfotransferase	Sulfo-T cytosolic	Sult1c2 [cytosolic sulfotransferase family 1C]	NM_026935	Mouse				NM_026935.4_psr1	10.1871	25	0	520	13
xSulfotransferase	Sulfo-T cytosolic	Sult1d1 [cytosolic sulfotransferase family 1d]	NM_016771	Mouse				NM_016771.2_psr1	8.6503	25	0	543	12
xSulfotransferase	Sulfo-T cytosolic	Sult1e1 [cytosolic sulfotransferase family 1e]	NM_023135	Mouse				NM_023135.1_psr1	9.7569	25	0	431	12
xSulfotransferase	Sulfo-T Protein tyrosine	Tpst1 [tyrosylprotein sulfotransferase 1]	NM_013837	Mouse		Glycan-transferase		NM_013837.1_psr1_s	12.1837	25	25	540	13
xSulfotransferase	Sulfo-T Protein tyrosine	Tpst2 [tyrosylprotein sulfotransferase 2]	NM_009419	Mouse				NM_009419.2_psr1	12.2628	25	0	516	13
xMouse Housekeeping	xMouse Housekeeping	1200013P24Rik [RIKEN cDNA 1200013P24 gene]	NM_029090	Mouse				NM_029090.3_psr1	12.7968	25	0	579	15
xMouse Housekeeping	xMouse Housekeeping	2610209M04Rik [putative nucleic acid binding protein RY-1]	NM_025665	Mouse				NM_025665.2_psr1_s	8.1293	25	25	480	11
xMouse Housekeeping	xMouse Housekeeping	3100004P22Rik [hypothetical protein LOC68035]	NM_133693	Mouse				NM_133693.1_psr1	7.4304	25	0	401	8
xMouse Housekeeping	xMouse Housekeeping	4931406I20Rik [hypothetical protein LOC66743]	NM_025739	Mouse				NM_025739.2_psr1_s	9.1976	25	25	518	11
xMouse Housekeeping	xMouse Housekeeping	5730453I16Rik [pre-mRNA cleavage factor I 59 kDa subunit]	NM_172302	Mouse				NM_172302.2_psr1	10.7265	25	0	560	13
xMouse Housekeeping	xMouse Housekeeping	9130011J15Rik [hypothetical protein LOC66818]	NM_172396	Mouse				NM_172396.3_psr1	12.1656	25	0	578	14
xMouse Housekeeping	xMouse Housekeeping	Aldoa [aldolase 1 A isoform]	NM_007438	Mouse				NM_007438.3_psr1_x	8.4742	25	25	397	11
xMouse Housekeeping	xMouse Housekeeping	Aldoa [aldolase 1 A isoform]	NM_007438	Mouse				NM_007438.3_psr1_s	0.5435	10	10	34	1
xMouse Housekeeping	xMouse Housekeeping	Anapc1 [anaphase promoting complex subunit 1]	NM_008569	Mouse				NM_008569.1_psr1	12.4381	25	0	536	15
xMouse Housekeeping	xMouse Housekeeping	Anapc2 [anaphase promoting complex subunit 2]	NM_175300	Mouse				NM_175300.3_psr1	13.5711	25	0	557	15
xMouse Housekeeping	xMouse Housekeeping	Angel2 [angel homolog 2 (Drosophila)]	NM_021421	Mouse				NM_021421.3_psr1_s	9.7926	25	25	435	12
xMouse Housekeeping	xMouse Housekeeping	Ankrd17 [ankyrin repeat domain 17]	NM_030886	Mouse				NM_030886.2_psr1	10.9559	25	0	536	14
xMouse Housekeeping	xMouse Housekeeping	Apoa1bp [apolipoprotein A-I binding protein]	NM_144897	Mouse				NM_144897.3_psr1_s	12.2317	25	25	524	13
xMouse Housekeeping	xMouse Housekeeping	Arfgef1 [ADP-ribosylation factor guanine nucleotide-exchange factor 1(brefeldin A-inhibited)]	NM_001102430	Mouse				NM_001102430.1_psr1	9.9919	25	0	529	13
xMouse Housekeeping	xMouse Housekeeping	Armc1 [armadillo repeat containing 1]	NM_028840	Mouse				NM_028840.2_psr1	11.9892	25	0	538	14
xMouse Housekeeping	xMouse Housekeeping	Atg5 [autophagy-related 5 (yeast)]	NM_053069	Mouse				NM_053069.5_psr1	12.3694	25	0	520	14
xMouse Housekeeping	xMouse Housekeeping	Atox1 [(antioxidant protein 1) homolog 1 (yeast)]	NM_009720	Mouse				NM_009720.2_s	8.6463	25	25	396	8
xMouse Housekeeping	xMouse Housekeeping	Atp6v0d1 [ATPase, H+ transporting, V0 subunit D isoform 1]	NM_013477	Mouse				NM_013477.3_psr1	11.0546	25	0	429	13
xMouse Housekeeping	xMouse Housekeeping	Aup1 [ancient ubiquitous protein]	NM_007517	Mouse				NM_007517.3_psr1	10.6954	25	0	560	14
xMouse Housekeeping	xMouse Housekeeping	Bat5 [HLA-B associated transcript 5]	NM_178592	Mouse				NM_178592.3_psr1	9.6384	25	0	385	11
xMouse Housekeeping	xMouse Housekeeping	BC031181 [hypothetical protein LOC407819]	NM_001001181	Mouse				NM_001001181.3-psr1	11.6591	25	0	549	14
xMouse Housekeeping	xMouse Housekeeping	Btg2 [B-cell translocation gene 2, anti-proliferative]	NM_007570	Mouse				NM_007570.2_psr1	11.5676	25	0	447	13
xMouse Housekeeping	xMouse Housekeeping	Canx [calnexin]	NM_007597	Mouse				NM_007597.3_psr1	12.4603	25	0	512	13
xMouse Housekeeping	xMouse Housekeeping	Cdc42 [cell division cycle 42 homolog (S. cerevisiae)]	NM_009861	Mouse				NM_009861.2_psr1_s	6.9009	25	25	314	9
xMouse Housekeeping	xMouse Housekeeping	Cdv3 [carnitine deficiency-associated gene expressed in ventricle 3]	NM_175833	Mouse				NM_175833.2_psr1	10.2083	25	0	510	13
xMouse Housekeeping	xMouse Housekeeping	Cic [capicua homolog (Drosophila)]	NM_027882	Mouse				NM_027882.3_psr1	11.1336	25	0	577	13
xMouse Housekeeping	xMouse Housekeeping	Cks1b [CDC28 protein kinase 1b]	NM_016904	Mouse				NM_016904.1_psr1	11.4753	25	0	570	13
xMouse Housekeeping	xMouse Housekeeping	Cks2 [CDC28 protein kinase regulatory subunit 2]	NM_025415	Mouse				NM_025415.3_s	11.348	25	25	427	12
xMouse Housekeeping	xMouse Housekeeping	Copa [coatomer protein complex subunit alpha]	NM_009938	Mouse				NM_009938.3_psr1	12.9955	25	0	584	15
xMouse Housekeeping	xMouse Housekeeping	Copg [coatomer protein complex, subunit gamma]	NM_017477	Mouse				NM_017477.2_psr1	12.5343	25	0	587	14
xMouse Housekeeping	xMouse Housekeeping	Cox18 [COX18 cytochrome c oxidase assembly homolog]	NM_001033310	Mouse				NM_001033310.2_psr1	11.7171	25	0	585	14
xMouse Housekeeping	xMouse Housekeeping	Ctbp1 [C-terminal binding protein 1]	NM_013502	Mouse				NM_013502.2_psr1	11.3996	25	0	545	14
xMouse Housekeeping	xMouse Housekeeping	D10Bwg1364e [DNA segment, Chr 10, Brigham & Women's Genetics 1364 expressed]	NM_145421	Mouse				NM_145421.1_psr1	9.0967	25	0	515	11
xMouse Housekeeping	xMouse Housekeeping	Dctn5 [dynactin 5]	NM_021608	Mouse				NM_021608.2_psr1	9.6791	25	0	459	11
xMouse Housekeeping	xMouse Housekeeping	Ddb1 [damage specific DNA binding protein 1]	NM_015735	Mouse				NM_015735.1_psr1	11.3816	25	0	561	13
xMouse Housekeeping	xMouse Housekeeping	Ddx24 [DEAD (Asp-Glu-Ala-Asp) box polypeptide 24]	NM_020494	Mouse				NM_020494.2_psr1_s	6.3253	25	25	230	8
xMouse Housekeeping	xMouse Housekeeping	Derl1 [Der1-like domain family, member 1]	NM_024207	Mouse				NM_024207.4_psr1	11.1113	25	0	566	14
xMouse Housekeeping	xMouse Housekeeping	Dhrs1 [dehydrogenase/reductase (SDR family) member 1]	NM_026819	Mouse				NM_026819.2_psr1	11.9104	25	0	573	15
xMouse Housekeeping	xMouse Housekeeping	Dlg1 [discs, large homolog 1 (Drosophila)]	NM_007862	Mouse				NM_007862.2_psr1	11.8882	25	0	544	16
xMouse Housekeeping	xMouse Housekeeping	Dscr3 [Down syndrome critical region gene 3]	NM_007834	Mouse				NM_007834.3_psr1	10.8821	25	0	551	13
xMouse Housekeeping	xMouse Housekeeping	Eif5 [eukaryotic translation initiation factor 5]	NM_178041	Mouse				NM_178041.1_psr1	11.7373	25	0	567	14
xMouse Housekeeping	xMouse Housekeeping	Fryl [furry homolog-like isoform 1]	NM_028194	Mouse				NM_028194.2_psr1	11.4998	25	0	502	13
xMouse Housekeeping	xMouse Housekeeping	G3bp2 [Ras-GTPase-activating protein (GAP120)]	NM_001080794	Mouse				NM_001080794.1_psr1	10.2072	25	0	580	13
xMouse Housekeeping	xMouse Housekeeping	Ganab [alpha glucosidase 2 alpha neutral subunit]	NM_008060	Mouse				NM_008060.1_psr1	7.9174	25	0	356	9
xMouse Housekeeping	xMouse Housekeeping	Gbf1 [golgi-specific brefeldin A-resistance factor 1]	NM_178930	Mouse				NM_178930.3_psr1	9.9974	25	0	581	13
xMouse Housekeeping	xMouse Housekeeping	Gnb1 [guanine nucleotide-binding protein beta-1]	NM_008142	Mouse				NM_008142.3_psr1_s	11.6219	25	25	548	13
xMouse Housekeeping	xMouse Housekeeping	Golga7 [golgi autoantigen, golgin subfamily a, 7]	NM_020585	Mouse				NM_020585.2_psr1_s	11.3907	25	25	538	13
xMouse Housekeeping	xMouse Housekeeping	Golm1 [golgi membrane protein 1]	NM_027307	Mouse				NM_027307.4_psr1	12.9874	25	0	534	15
xMouse Housekeeping	xMouse Housekeeping	Gps1 [G protein pathway suppressor 1]	NM_145370	Mouse				NM_145370.1_psr1_s	12.1844	25	25	543	16
xMouse Housekeeping	xMouse Housekeeping	Gps2 [G protein pathway suppressor 2]	NM_019726	Mouse				NM_019726.3-psr1	10.3116	25	0	580	13
xMouse Housekeeping	xMouse Housekeeping	H2-Ke2 [H2-K region expressed gene 2]	NM_010385	Mouse				NM_010385.2_psr1	11.4787	25	0	571	15
xMouse Housekeeping	xMouse Housekeeping	Hbxip [hepatitis B virus x interacting protein]	NM_026774	Mouse				NM_026774.1_psr1_s	12.3077	25	25	433	13
xMouse Housekeeping	xMouse Housekeeping	Hdac5 [histone deacetylase 5]	NM_010412	Mouse				NM_010412.3_psr1	10.7224	25	0	525	14
xMouse Housekeeping	xMouse Housekeeping	Hmgn2 [high mobility group nucleosomal binding domain]	NM_016957	Mouse				NM_016957.3-psr1_s	6.1617	25	25	307	7
xMouse Housekeeping	xMouse Housekeeping	Hnrpul2 [heterogeneous nuclear ribonucleoprotein U-like 2]	NM_001081196	Mouse				NM_001081196.1_psr1	10.8884	25	0	571	13
xMouse Housekeeping	xMouse Housekeeping	Hp1bp3 [heterochromatin protein 1, binding protein 3]	NM_010470	Mouse				NM_010470.1_psr1	11.1914	25	0	518	14
xMouse Housekeeping	xMouse Housekeeping	Huwe1 [HECT, UBA and WWE domain containing 1]	NM_021523	Mouse				NM_021523.4_psr1	11.3099	25	0	559	13
xMouse Housekeeping	xMouse Housekeeping	ILK [integrin linked kinase]	NM_010562	Mouse				NM_010562.1_psr1_s	8.0101	25	25	293	9
xMouse Housekeeping	xMouse Housekeeping	Itch [itchy E3 ubiquitin protein ligase]	NM_008395	Mouse				NM_008395.2_psr1	10.4313	25	0	517	12
xMouse Housekeeping	xMouse Housekeeping	Junb [Jun-B oncogene]	NM_008416	Mouse				NM_008416.1_psr1	8.3642	25	0	533	11
xMouse Housekeeping	xMouse Housekeeping	Jund [Jun-D proto-oncogene]	NM_010592	Mouse				NM_010592.4_psr1_s	8.8191	25	25	585	11
xMouse Housekeeping	xMouse Housekeeping	Lta4h [leukotriene A4 hydrolase]	NM_008517	Mouse				NM_008517.2_psr1	11.4688	25	0	387	11
xMouse Housekeeping	xMouse Housekeeping	Mad2l1bp [MAD2L1 binding protein]	NM_025649	Mouse				NM_025649.2-psr1_s	11.3632	25	25	549	14
xMouse Housekeeping	xMouse Housekeeping	Mrpl27 [mitochondrial ribosomal protein L27]	NM_053161	Mouse				NM_053161.2_psr1_s	2.1469	19	19	123	2
xMouse Housekeeping	xMouse Housekeeping	Mrpl43 [mitochondrial ribosomal protein L43]	NM_053164	Mouse				NM_053164.3-psr1	10.3323	25	0	374	11
xMouse Housekeeping	xMouse Housekeeping	Mrpl52 [mitochondrial ribosomal protein L52]	NM_026851	Mouse				NM_026851.2	6.2943	25	0	262	7
xMouse Housekeeping	xMouse Housekeeping	Mtif2 [mitochondrial translational initiation factor 2]	NM_133767	Mouse				NM_133767.2_psr1	9.2337	25	0	436	11
xMouse Housekeeping	xMouse Housekeeping	Nmt1 [N-myristoyltransferase 1]	NM_008707	Mouse				NM_008707.3_psr1	12.9447	25	0	537	14
xMouse Housekeeping	xMouse Housekeeping	Nubp1 [nucleotide binding protein 1]	NM_011955	Mouse				NM_011955.1_psr1_s	11.8738	25	25	508	13
xMouse Housekeeping	xMouse Housekeeping	Pabpn1 [poly(A) binding protein, nuclear 1]	NM_019402	Mouse				NM_019402.1_psr1_s	11.1738	25	25	563	12
xMouse Housekeeping	xMouse Housekeeping	Pcbp1 [poly(rC) binding protein 1]	NM_011865	Mouse				NM_011865.3_psr1	9.8715	25	0	460	11
xMouse Housekeeping	xMouse Housekeeping	Pdpk1 [Phosphoinositide-dependent protein kinase-1 beta (Pdk1beta)]	NM_011062	Mouse				NM_011062.4_psr1	10.147	25	0	542	11
xMouse Housekeeping	xMouse Housekeeping	Pfdn5 [prefoldin 5]	NM_027044	Mouse				NM_027044.3_psr1_s	5.179	25	25	413	6
xMouse Housekeeping	xMouse Housekeeping	Polr2f [polymerase (RNA) II (DNA directed) polypeptide F]	NM_027231	Mouse				NM_027231.1_s	8.8578	25	25	373	9
xMouse Housekeeping	xMouse Housekeeping	Ppm1a [protein phosphatase 1A, magnesium dependent, alpha isoform]	NM_008910	Mouse				NM_008910.2_psr1	12.3346	25	0	528	15
xMouse Housekeeping	xMouse Housekeeping	Prdm1 [PR domain containing 1 with ZNF domain]	NM_007548	Mouse				NM_007548.2_psr1	11.3575	25	0	530	13
xMouse Housekeeping	xMouse Housekeeping	Psap [prosaposin]	NM_011179	Mouse				NM_011179.2_psr1	11.3262	25	0	528	14
xMouse Housekeeping	xMouse Housekeeping	Psenen [presenilin enhancer 2 homolog (C. elegans)]	NM_025498	Mouse				NM_025498.2	12.6543	25	0	591	14
xMouse Housekeeping	xMouse Housekeeping	Psma1 [proteasome (prosome, macropain) subunit, alpha type 1]	NM_011965	Mouse				NM_011965.2-psr1	8.7048	25	0	598	11
xMouse Housekeeping	xMouse Housekeeping	Psmb3 [proteasome beta 3 subunit]	NM_011971	Mouse				NM_011971.4_psr1	11.4225	25	0	489	11
xMouse Housekeeping	xMouse Housekeeping	Psmb5 [proteasome (prosome, macropain) subunit, beta type 5]	NM_011186	Mouse				NM_011186.1_psr1_s	11.218	25	25	573	14
xMouse Housekeeping	xMouse Housekeeping	Psmc1 [protease (prosome macropain) 26S subunit ]	NM_008947	Mouse				NM_008947.3_psr1	10.1909	25	0	496	12
xMouse Housekeeping	xMouse Housekeeping	Psmc5 [protease (prosome, macropain) 26S subunit, ATPase 5]	NM_008950	Mouse				NM_008950.1_psr1	10.1626	25	0	450	12
xMouse Housekeeping	xMouse Housekeeping	Psph [phosphoserine phosphatase]	NM_133900	Mouse				NM_133900.3_psr1	11.1308	25	0	575	14
xMouse Housekeeping	xMouse Housekeeping	Rab14 [member RAS oncogene family]	NM_026697	Mouse				NM_026697.3_psr1	11.1315	25	0	520	14
xMouse Housekeeping	xMouse Housekeeping	Rab7 [member RAS oncogene family]	NM_009005	Mouse				NM_009005.2	12.4271	25	0	569	16
xMouse Housekeeping	xMouse Housekeeping	Rfk [riboflavin kinase]	NM_019437	Mouse				NM_019437.2_psr1	9.5196	25	0	566	14
xMouse Housekeeping	xMouse Housekeeping	Riok3 [RIO kinase 3 (yeast)]	NM_024182	Mouse				NM_024182.4_psr1	5.3027	25	0	386	7
xMouse Housekeeping	xMouse Housekeeping	Riok3 [RIO kinase 3 (yeast)]	NM_024182	Mouse				NM_024182.4_psr1_x	6.6446	25	7	441	9
xMouse Housekeeping	xMouse Housekeeping	Rpl23 [ribosomal protein L23]	NM_022891	Mouse				NM_022891.2_psr1_s	5.8474	25	25	168	6
xMouse Housekeeping	xMouse Housekeeping	Rpl39l [ribosomal protein L39-like protein]	NM_026594	Mouse				NM_026594.2_psr1	11.5662	25	0	525	13
xMouse Housekeeping	xMouse Housekeeping	Rps27 [ribosomal protein S27]	NM_027015	Mouse				NM_027015.2_s	4.2923	25	25	225	5
xMouse Housekeeping	xMouse Housekeeping	Rragc [Ras-related GTP binding C]	NM_017475	Mouse				NM_017475.2_psr1	12.6086	25	0	502	13
xMouse Housekeeping	xMouse Housekeeping	Rrn3 [RNA polymerase I transcription factor homolog (yeast)]	NM_001039521	Mouse				NM_001039521.1_psr1	11.0986	25	0	587	13
xMouse Housekeeping	xMouse Housekeeping	S100a10 [S100 calcium binding protein A10]	NM_009112	Mouse				NM_009112.2	11.5989	25	0	492	13
xMouse Housekeeping	xMouse Housekeeping	Sap30l [SAP30-like]	NM_001081168	Mouse				NM_001081168.1_psr1	12.1166	25	0	598	17
xMouse Housekeeping	xMouse Housekeeping	Sar1a [Sar1agene homolog 1 (S. cerevisiae)]	NM_009120	Mouse				NM_009120.2_psr1	13.198	25	0	495	13
xMouse Housekeeping	xMouse Housekeeping	Sc4mol [sterol-C4-methyl oxidase-like]	NM_025436	Mouse				NM_025436.2_psr1	12.4806	25	0	536	16
xMouse Housekeeping	xMouse Housekeeping	Snapin [SNAP-associated protein]	NM_133854	Mouse				NM_133854.2_psr1_s	8.5688	25	25	299	9
xMouse Housekeeping	xMouse Housekeeping	Ssr3 [signal sequence receptor, gamma]	NM_026155	Mouse				NM_026155.3_psr1_s	8.2296	25	25	274	8
xMouse Housekeeping	xMouse Housekeeping	Tbl3 [transducin (beta)-like 3]	NM_145396	Mouse				NM_145396.4_psr1	10.3056	25	0	464	10
xMouse Housekeeping	xMouse Housekeeping	Tcea1 [transcription elongation factor A (SII) 1]	NM_011541	Mouse				NM_011541.3_psr1	9.0892	25	0	528	11
xMouse Housekeeping	xMouse Housekeeping	Tmem129 [transmembrane protein 129]	NM_026698	Mouse				NM_026698.2_psr1	10.5472	25	0	490	13
xMouse Housekeeping	xMouse Housekeeping	Tmem165 [TPA regulated locus]	NM_011626	Mouse				NM_011626.2_psr1	11.1082	25	0	492	13
xMouse Housekeeping	xMouse Housekeeping	Tmsb10 [thymosin beta 10]	NM_025284	Mouse				NM_025284.3_s	5.3269	25	25	188	6
xMouse Housekeeping	xMouse Housekeeping	Trappc4 [trafficking protein particle complex 4]	NM_021789	Mouse				NM_021789.2-psr1_s	12.066	25	25	539	15
xMouse Housekeeping	xMouse Housekeeping	Tsnax [translin-associated factor X]	NM_016909	Mouse				NM_016909.2_psr1	11.0717	25	0	492	15
xMouse Housekeeping	xMouse Housekeeping	Txndc12 [endoplasmic reticulum protein ERp19]	NM_025334	Mouse				NM_025334.3_psr1	11.2052	25	0	486	13
xMouse Housekeeping	xMouse Housekeeping	Ube2g1 [ubiquitin-conjugating enzyme E2G 1 (UBC7 homolog, C. elegans)]	NM_025985	Mouse				NM_025985.4_psr1	10.6965	25	0	384	11
xMouse Housekeeping	xMouse Housekeeping	Ube2v1 [ubiquitin-conjugating enzyme E2 variant 1]	NM_023230	Mouse				NM_023230.2_psr1_s	9.6833	25	25	382	11
xMouse Housekeeping	xMouse Housekeeping	ubiquitin-conjugating enzyme E2R 2 (Ube2r2)	NM_026275	Mouse				NM_026275.4_psr1	11.3199	25	0	597	15
xMouse Housekeeping	xMouse Housekeeping	Vta1 [1110059P08Rik protein]	NM_025418	Mouse				NM_025418.3_psr1	11.3299	25	0	439	13
xMouse Housekeeping	xMouse Housekeeping	Wars [tryptophanyl-tRNA synthetase]	NM_011710	Mouse				NM_011710.2_psr1	8.4149	25	0	290	8
xMouse Housekeeping	xMouse Housekeeping	Xpo7 [exportin 7]	NM_023045	Mouse				NM_023045.2_psr1	10.6913	25	0	569	14
xMouse Housekeeping	xMouse Housekeeping	Ybx1 [nuclease sensitive element binding protein 1]	NM_011732	Mouse				NM_011732.2_psr1_s	8.1786	25	25	298	9
xMouse Housekeeping	xMouse Housekeeping	Ythdf1 [YTH domain family 1]	NM_173761	Mouse				NM_173761.3_psr1	10.6424	25	0	542	11
xMouse Housekeeping	xMouse Housekeeping	Ywhab [tyrosine 3-monooxygenase/tryptophan]	NM_018753	Mouse				NM_018753.6_psr1_s	10.4674	25	25	320	9
xMouse Housekeeping	xMouse Housekeeping	Zc3h11a [zinc finger CCCH type containing 11A]	NM_144530	Mouse				NM_144530.5_psr1	12.1784	25	0	498	15
xMouse Housekeeping	xMouse Housekeeping	Zkscan3 [zinc finger with KRAB and SCAN domains 3]	NM_023685	Mouse				NM_023685.3_psr1	8.6795	25	0	492	11
